# Supplementary material for: ATIC inhibits autophagy in hepatocellular cancer through the AKT/FOXO3 pathway and serves as a prognostic signature for modeling patient survival
Source: Int J Biol Sci. 2021 Oct 25;17(15):4442–58. doi: 10.7150/ijbs.65669 (PMC8579461; doi:10.7150/ijbs.65669)
Supplement: Supplementary file 2 — Supplementary table 2: Results of cMAP. [file ijbsv17p4442s2.xls]

## Sheet: cMAP results
Rank	Score	Type	ID	Name	Description	Target	MOA
8	99.78	cp	BRD-K42748308	XE-991	Potassium channel blocker	KCNQ1, KCNQ2, KCNQ3, KCNQ4, KCNQ5	Potassium channel blocker
18	99.39	cp	BRD-K92492521	LY-255283	Leukotriene receptor antagonist	LTB4R, LTB4R2	Leukotriene receptor antagonist
29	99.22	cp	BRD-K00627859	tubastatin-a	HDAC inhibitor	HDAC6	HDAC inhibitor
36	99.04	cp	BRD-A84189516	baccatin-III	Paclitaxel precursor		Paclitaxel precursor
37	98.98	cp	BRD-K77908580	entinostat	HDAC inhibitor	HDAC1, HDAC2, HDAC3, HDAC9	HDAC inhibitor
54	98.64	cp	BRD-A00100033	nifurtimox	DNA inhibitor		DNA inhibitor
57	98.59	cp	BRD-K17497770	butein	EGFR inhibitor	ACE, CXCL8, IL6, SIRT1, SRD5A1, SRD5A2, TNF	EGFR inhibitor, SRC inhibitor
58	98.56	cp	BRD-K13087974	4,5-dianilinophthalimide	EGFR inhibitor	EGFR	EGFR inhibitor
71	98.24	cp	BRD-K83988098	alvespimycin	HSP inhibitor	HSP90AA1	HSP inhibitor
76	98.16	cp	BRD-K06712146	YM-90709	IL5 inhibitor	CSF2RB, IL5RA	IL5 inhibitor
79	98.13	cp	BRD-K25311561	KU-55933	ATM kinase inhibitor	ATM, PRKDC	ATM kinase inhibitor
80	98.11	cp	BRD-K06234293	LY-364947	TGF beta receptor inhibitor	TGFBR1	TGF beta receptor inhibitor, p38 MAPK inhibitor
83	97.93	cp	BRD-K36198571	WAY-170523	Metalloproteinase inhibitor	MMP13	Metalloproteinase inhibitor
84	97.88	cp	BRD-A89337244	PD-102807	Acetylcholine receptor antagonist	CHRM4	Acetylcholine receptor antagonist
86	97.84	cp	BRD-K19111024	clofibric-acid	PPAR receptor agonist	PPARA	PPAR receptor agonist
91	97.7	cp	BRD-K45068323	W-13	Calmodulin antagonist	CALM1, MYLK, PDE1A	Calmodulin antagonist
94	97.64	cp	BRD-K05977355	fluconazole	Sterol demethylase inhibitor	CYP3A5, CYP3A7	Sterol demethylase inhibitor
95	97.62	cp	BRD-K17378184	prestwick-559	Dopamine receptor agonist	DRD3, ADRA1A, ADRA1D, ADRA2A, DRD1, DRD2, DRD4, HTR1A, HTR2B	Dopamine receptor agonist
97	97.56	cp	BRD-K97061094	azacyclonol	Histamine receptor antagonist	HRH1	Histamine receptor antagonist
103	97.36	cp	BRD-K89687904	PKCbeta-inhibitor	PKC inhibitor	PRKCB	PKC inhibitor
107	97.25	cp	BRD-K82164249	andarine	Androgen receptor modulator	AR	Androgen receptor modulator
127	96.71	cp	BRD-A67799922	phenoxybenzamine	Adrenergic receptor antagonist	ADRA2B, ADRA1A, ADRA1B, ADRA1D, ADRA2A, ADRA2C, ADRB2, CALM1	Adrenergic receptor antagonist
131	96.58	cp	BRD-K70401845	erlotinib	EGFR inhibitor	EGFR, NR1I2	EGFR inhibitor
132	96.54	cp	BRD-K64451768	GANT-58	GLI antagonist	DHH, GLI1, IHH	GLI antagonist
135	96.41	cp	BRD-K60476892	YC-1	Guanylyl cyclase activator	HIF1A, GUCY1A2, GUCY1A3, GUCY1B3	Guanylyl cyclase activator
144	96.21	cp	BRD-K03557653	sappanone-a	Tyrosinase inhibitor		Tyrosinase inhibitor, Melanin inhibitor
150	96.08	cp	BRD-K29673530	hypericin	Tyrosine kinase inhibitor		Tyrosine kinase inhibitor
153	96.03	cp	BRD-K29458283	chlorambucil	DNA inhibitor		DNA inhibitor
155	95.95	cp	BRD-K63923597	barasertib	Aurora kinase inhibitor	AURKB, AURKC	Aurora kinase inhibitor
164	95.72	cp	BRD-K92991072	PAC-1	Caspase activator	CASP3	Caspase activator
167	95.64	cp	BRD-K32412559	morphothebaine	Adrenergic receptor antagonist		Adrenergic receptor antagonist
169	95.59	cp	BRD-K00959089	thenoyltrifluoroacetone	Chelating agent	CES1, PPARA, SDHA	Chelating agent
171	95.49	cp	BRD-K14693417	cinchonine	P-glycoprotein inhibitor	CYP2D6	P-glycoprotein inhibitor
173	95.44	cp	BRD-K38323065	phenacetin	Cyclooxygenase inhibitor	PTGS1	Cyclooxygenase inhibitor
176	95.3	cp	BRD-A82590476	SDZ-NKT-343	Tachykinin antagonist	TACR1	Tachykinin antagonist
187	95.08	cp	BRD-K02407574	parbendazole	Tubulin inhibitor	TUBB	Tubulin inhibitor
188	95.07	cp	BRD-K11107424	tiotidine	Histamine receptor antagonist	HRH2	Histamine receptor antagonist
189	95.04	cp	BRD-K06080977	eicosatetraynoic-acid	Cyclooxygenase inhibitor	ALOX12, PPARA, PPARG, PTGS1	Cyclooxygenase inhibitor, Lipoxygenase inhibitor
194	94.89	cp	BRD-K10995081	perphenazine	Dopamine receptor antagonist	DRD2, CALM1, DRD1, HRH1, HTR2A, HTR2C, HTR6, HTR7	Dopamine receptor antagonist
197	94.71	cp	BRD-K54708045	nTZDpa	PPAR receptor agonist	PPARG	PPAR receptor agonist
204	94.55	cp	BRD-K33882852	ZK-93423	Benzodiazepine receptor agonist	GABRA1, GABRA2, GABRA3, GABRA5, GABRB2, GABRG2	Benzodiazepine receptor agonist
216	94.24	cp	BRD-K26429091	J-104129	Acetylcholine receptor antagonist	CHRM3	Acetylcholine receptor antagonist
226	94	cp	BRD-K99616396	motesanib	KIT inhibitor	FLT1, FLT4, KDR, KIT, PDGFRA, RET	KIT inhibitor, PDGFR receptor inhibitor, VEGFR inhibitor
230	93.89	cp	BRD-K35531059	molsidomine	Guanylyl cyclase activator	GUCY1A3	Guanylyl cyclase activator
236	93.7	cp	BRD-K26241953	piceatannol	SYK inhibitor	ATP5A1, ATP5B, ATP5C1, IRF3, PTGS2, SIRT1, SYK, TYR	SYK inhibitor
242	93.63	cp	BRD-K95676198	JAK3-inhibitor-V	JAK inhibitor	JAK3	JAK inhibitor
252	93.3	cp	BRD-K17868609	BRL-54443	Serotonin receptor agonist	HTR1E, HTR1F	Serotonin receptor agonist
255	93.23	cp	BRD-K37814297	acepromazine	Dopamine receptor antagonist	ADRA1A, ADRA1B, DRD1, DRD2, HTR1A, HTR2A	Dopamine receptor antagonist
257	93.17	cp	BRD-K97056771	HY-11007	BCR-ABL kinase inhibitor	ABL1, BCR	BCR-ABL kinase inhibitor
258	93.15	cp	BRD-K68873215	phosphodiesterase-V-inhibitor-II	Phosphodiesterase inhibitor	PDE5A	Phosphodiesterase inhibitor
264	92.77	cp	BRD-K22631935	neurodazine	Neurogenesis of non-pluripotent C2C12 myoblast inducer		Neurogenesis of non-pluripotent C2C12 myoblast inducer
265	92.71	cp	BRD-K62221994	T-98475	Gonadotropin releasing factor hormone receptor antagonist	GNRH1, GNRHR	Gonadotropin releasing factor hormone receptor antagonist
281	92.28	cp	BRD-K66792149	quinoclamine	Algicide		Algicide
284	92.27	cp	BRD-M72442222	vicriviroc	CC chemokine receptor antagonist	CCR5	CC chemokine receptor antagonist
291	92	cp	BRD-K17796732	JWH-015	Cannabinoid receptor agonist	CNR2, GPR55	Cannabinoid receptor agonist
292	91.98	cp	BRD-A17819071	gedunin	HSP inhibitor	HSP90AA1	HSP inhibitor
295	91.96	cp	BRD-K99498722	NPI-2358	Tubulin inhibitor		Tubulin inhibitor
297	91.95	cp	BRD-K61829047	7b-cis	Exportin antagonist	XPO1	Exportin antagonist
298	91.94	cp	BRD-K05901394	terguride	Dopamine receptor agonist	DRD2, HTR2A, HTR2B, ADRA1A, ADRA2A, ADRA2B, ADRA2C, DRD3, DRD4, HTR1A, HTR1B, HTR1D, HTR2C, PRL	Dopamine receptor agonist, Serotonin receptor antagonist
301	91.91	cp	BRD-K27871032	lysergol	Ergoline alkaloid	HTR1B, HTR1D, HTR1E	Ergoline alkaloid
303	91.88	cp	BRD-K77987382	mebendazole	Tubulin inhibitor	TUBA1A, TUBB, TUBB4B	Tubulin inhibitor
313	91.59	cp	BRD-K67868012	PI-103	MTOR inhibitor	PIK3CA, PIK3CG, MTOR, PIK3CB, PIK3CD, PRKDC	MTOR inhibitor, PI3K inhibitor
316	91.52	cp	BRD-A55594068	vinblastine	Microtubule inhibitor	TUBB, JUN, TUBA1A, TUBD1, TUBE1, TUBG1	Microtubule inhibitor, Tubulin inhibitor
319	91.41	cp	BRD-A56987319	SQ-22536	Adenylyl cyclase inhibitor	ADCY1, ADCY5	Adenylyl cyclase inhibitor
321	91.37	cp	BRD-A55913614	primaquine	Antimalarial	KRT7, NQO2	Antimalarial, DNA inhibitor
327	91.05	cp	BRD-K27499107	carbacyclin	IP receptor activator	PPARD, PTGDR, PTGER1, PTGER2, PTGER3, PTGER4, PTGFR, PTGIR, TBXA2R	IP receptor activator, PPAR receptor agonist
332	90.98	cp	BRD-K01663662	diphenidol	Acetylcholine receptor agonist	CHRM1, CHRM3, CHRM4, CHRM2	Acetylcholine receptor agonist
334	90.91	cp	BRD-A76279427	myriocin	Serine palmitoyltransferase inhibitor	AKT1, SPTLC1, SPTLC2, SPTLC3	Serine palmitoyltransferase inhibitor
346	90.51	cp	BRD-A04706586	bucladesine	Adenosine receptor agonist	PRKACA	Adenosine receptor agonist, cAMP stimulant
347	90.49	cp	BRD-A31007383	SDZ-WAG-994	Adenosine receptor agonist	ADORA1	Adenosine receptor agonist
349	90.44	cp	BRD-K44849676	capsazepine	TRPV agonist	TRPV1, TRPV4	TRPV agonist
352	90.22	cp	BRD-A11678676	wortmannin	PI3K inhibitor	PIK3CA, PIK3CG, PLK1, ATM, ATR, MTOR, PI4KA, PI4KB, PIK3CD, PIK3R1, PLK3, PRKDC	PI3K inhibitor
353	90.19	cp	BRD-K16478699	PLX-4720	RAF inhibitor	BRAF, KDR	RAF inhibitor
358	90.01	cp	BRD-K70330367	amantadine	Glutamate receptor antagonist	DRD2, GRIN1, GRIN2A, GRIN2B, GRIN2C, GRIN2D, GRIN3A	Glutamate receptor antagonist
365	89.71	cp	BRD-K48923948	BMS-641988	Androgen receptor antagonist	AR	Androgen receptor antagonist
373	89.54	cp	BRD-K79930101	GW-583340	EGFR inhibitor	EGFR, ERBB2	EGFR inhibitor, ErbB2 inhibitor, Receptor tyrosine protein kinase inhibitor
390	88.91	cp	BRD-K05434375	HA-1004	Calcium channel blocker		Calcium channel blocker
395	88.78	cp	BRD-K28115081	apafant	Platelet activating factor receptor antagonist	PTAFR	Platelet activating factor receptor antagonist
399	88.65	cp	BRD-K67844266	MLN-4924	Nedd activating enzyme inhibitor	NAE1, UBA3	Nedd activating enzyme inhibitor
401	88.61	cp	BRD-K30990140	FR-122047	Cyclooxygenase inhibitor		Cyclooxygenase inhibitor
402	88.55	cp	BRD-K19605405	ZM-241385	Adenosine receptor antagonist	ADORA2A, ADORA2B, ADORA1, ADORA3	Adenosine receptor antagonist
404	88.49	cp	BRD-A73741725	exemestane	Aromatase inhibitor	CYP19A1	Aromatase inhibitor
407	88.33	cp	BRD-K53523901	arctigenin	MEK inhibitor	ADIPOR1, AHR, CHUK, MAP2K1	MEK inhibitor
410	88.28	cp	BRD-K24538644	KUC104502N	-666	OPRK1	-666
412	88.22	cp	BRD-K95763993	trapidil	PDGFR receptor inhibitor	PDGFRA	PDGFR receptor inhibitor
415	88.19	cp	BRD-K19894101	MST-312	Telomerase inhibitor	TERT	Telomerase inhibitor
420	88.01	cp	BRD-K04466929	Merck60	HDAC inhibitor	HDAC1, HDAC2	HDAC inhibitor
424	87.84	cp	BRD-K79353516	indolophenanthridine	CALY activator	CALY, DRD1	CALY activator
425	87.84	cp	BRD-A90131694	alclometasone	Glucocorticoid receptor agonist	NR3C1, SERPINA6	Glucocorticoid receptor agonist, Immunosuppressant
426	87.83	cp	BRD-K39111395	BCL2-inhibitor	BCL inhibitor	BCL2	BCL inhibitor
427	87.81	cp	BRD-A22707317	SB-205384	GABA receptor modulator	GABRA3, GABRA5, GABRA6	GABA receptor modulator
433	87.66	cp	BRD-K06221026	DUP-697	Cyclooxygenase inhibitor	PTGS2	Cyclooxygenase inhibitor
436	87.54	cp	BRD-A36267905	buphenine	Adrenergic receptor agonist	ADRB2	Adrenergic receptor agonist
440	87.45	cp	BRD-K05653692	DL-PDMP	Glucosyltransferase inhibitor	ASAH1, UGCG	Glucosyltransferase inhibitor
447	87.34	cp	BRD-K72029282	probucol	Atherogenesis inhibitor	ABCA1, ABCB11, CES1	Atherogenesis inhibitor
449	87.27	cp	BRD-K94832621	Y-134	Estrogen receptor antagonist	ESR1, ESR2	Estrogen receptor antagonist
455	87	cp	BRD-K52850071	JAK3-Inhibitor-II	JAK inhibitor	EGFR, ALK, JAK1, JAK2, JAK3	JAK inhibitor
458	86.89	cp	BRD-K40919711	BAPTA-AM	Potassium channel blocker	KCNA3, KCNA5, KCNH2	Potassium channel blocker
463	86.76	cp	BRD-K76698671	HNHA	HDAC inhibitor	HDAC1	HDAC inhibitor
465	86.7	cp	BRD-K83322645	L-693403	Sigma receptor agonist	DRD2, SIGMAR1	Sigma receptor agonist, Sigma receptor antagonist
471	86.57	cp	BRD-A91008255	bepridil	Calcium channel blocker	ATP1A1, CACNA1A, CACNA1C, CACNA1H, CACNA2D2, CALM1, KCNQ1, KCNQ4, PDE1A, PDE1B, SCN5A, TNNC1	Calcium channel blocker, L-type calcium channel blocker
473	86.49	cp	BRD-K93460210	lamotrigine	Serotonin receptor antagonist	SCN1A, SCN2A, SCN3A	Serotonin receptor antagonist, Sodium channel blocker
480	86.19	cp	BRD-A29734509	disopyramide	Sodium channel blocker	SCN5A, CHRM1, CHRM2, CHRM3, KCND2, KCND3, KCNH2	Sodium channel blocker
484	86.07	cp	BRD-K09186807	KIN001-244	Phosphoinositide dependent kinase inhibitor	PDPK1	Phosphoinositide dependent kinase inhibitor
485	86	cp	BRD-K80672993	M2-PK-activator	-666	PKM	-666
488	85.87	cp	BRD-K76133116	benzydamine	Membrane integrity inhibitor	PRSS1, PRSS2	Membrane integrity inhibitor, Prostanoid receptor antagonist, Prostanoid receptor inhibitor
498	85.5	cp	BRD-K88625236	nonoxynol-9	Membrane integrity inhibitor		Membrane integrity inhibitor
500	85.29	cp	BRD-K14441456	tyrphostin-AG-556	EGFR inhibitor	EGFR	EGFR inhibitor
502	85.26	cp	BRD-K59469039	AG-879	Angiogenesis inhibitor	ERBB2, KDR, NTRK1	Angiogenesis inhibitor, Tyrosine kinase inhibitor, VEGFR inhibitor
503	85.14	cp	BRD-K68332390	ponalrestat	Aldose reductase inhibitor	AKR1B1	Aldose reductase inhibitor
506	85.11	cp	BRD-K47693913	evoxine	Furoquinoline alkaloid		Furoquinoline alkaloid
509	84.97	cp	BRD-U08759356	EI-346-erlotinib-analog	EGFR inhibitor	EGFR	EGFR inhibitor
511	84.96	cp	BRD-K35687265	ON-01910	PLK inhibitor	CDK1, FLT1, FYN, MCL1, PDGFRA, PLK1, PLK2, SRC	PLK inhibitor
515	84.79	cp	BRD-K88551539	CAY-10585	HIF modulator	HIF1A	HIF modulator
525	84.24	cp	BRD-K55468218	spiperone	Dopamine receptor antagonist	ADRA1A, DRD2, DRD3, DRD4, HTR1A, HTR2A, HTR7, ADRA1B, ADRA1D, DRD1, DRD5, HTR1D, HTR2B, HTR2C, HTR6	Dopamine receptor antagonist
527	84.16	cp	BRD-K76907295	VU-0418947-2	HIF modulator		HIF modulator
535	84.04	cp	BRD-K41567364	SB-334867	Orexin receptor antagonist	HCRTR1, HCRTR2	Orexin receptor antagonist
544	83.73	cp	BRD-K17075857	chloroxine	Opioid receptor antagonist	OPRK1	Opioid receptor antagonist
545	83.67	cp	BRD-A77349281	RK-682	Tyrosine phosphatase inhibitor	HPSE, PTPN1	Tyrosine phosphatase inhibitor
546	83.65	cp	BRD-K68867920	quetiapine	Dopamine receptor antagonist	DRD2, HTR1A, HTR2A, DRD1, HRH1, HTR1D, HTR1E, ADRA1A, ADRA1B, ADRA1D, ADRA2A, ADRA2B, ADRA2C, CHRM1, CHRM2, CHRM3, CHRM4, CHRM5, DRD3, DRD4, DRD5, HTR1B, HTR1F, HTR2C, HTR3A, HTR6, HTR7, SLC6A2	Dopamine receptor antagonist, Serotonin receptor antagonist
549	83.59	cp	BRD-A44780397	mifepristone	Glucocorticoid receptor antagonist	PGR, NR3C1, AR, CYP2B6, CYP2C8, CYP3A5, CYP3A7, NR1I2	Glucocorticoid receptor antagonist, Progesterone receptor antagonist
551	83.52	cp	BRD-A27489425	rolitetracycline	Bacterial 30S ribosomal subunit inhibitor		Bacterial 30S ribosomal subunit inhibitor
561	83.09	cp	BRD-K54411430	robustic-acid	cAMP inhibitor		cAMP inhibitor
571	82.81	cp	BRD-K08640512	RS-100329	Adrenergic receptor antagonist	ADRA1A, ADRA1D	Adrenergic receptor antagonist
576	82.68	cp	BRD-K64606589	apicidin	HDAC inhibitor	HDAC1, HDAC10, HDAC11, HDAC2, HDAC3, HDAC4, HDAC5, HDAC6, HDAC7, HDAC8, HDAC9	HDAC inhibitor
577	82.62	cp	BRD-A62035778	scopolamine	Acetylcholine receptor antagonist	CHRM2, CHRM1, CHRM3, CHRM4, CHRM5, SI	Acetylcholine receptor antagonist
579	82.44	cp	BRD-A89672324	CGP-55845	GABA receptor antagonist	GABBR1, GABBR2, KCTD12, KCTD16, KCTD8	GABA receptor antagonist
583	82.28	cp	BRD-K13049116	BMS-754807	IGF-1 inhibitor	IGF1R, AKT1	IGF-1 inhibitor
589	81.76	cp	BRD-K11373525	ZD-7155	Angiotensin receptor antagonist	AGTR1	Angiotensin receptor antagonist
595	81.6	cp	BRD-K63945320	dihydrosamidin	Phospholipase inhibitor		Phospholipase inhibitor, Nitric oxide production inhibitor, Platelet activating factor receptor antagonist
601	81.51	cp	BRD-K46937689	phenazone	Cyclooxygenase inhibitor	PTGS1, PTGS2	Cyclooxygenase inhibitor
607	81.38	cp	BRD-K07265709	razoxane	Chelating agent	TOP2A, TOP2B	Chelating agent, Topoisomerase inhibitor
608	81.37	cp	BRD-A02481876	importazole	Importin-beta transport receptor inhibitor	KPNB1	Importin-beta transport receptor inhibitor
615	81.29	cp	BRD-K74305673	IKK-2-inhibitor-V	IKK inhibitor	IKBKB	IKK inhibitor, NFkB pathway inhibitor
616	81.2	cp	BRD-K10176267	L-701252	Glutamate receptor antagonist	GRIN1	Glutamate receptor antagonist
623	81.01	cp	BRD-K12079898	PD-160170	Neuropeptide receptor antagonist	NPY1R	Neuropeptide receptor antagonist
625	80.96	cp	BRD-K67847053	guanabenz	Adrenergic receptor agonist	ADRA2A, ADRA2B, ADRA2C	Adrenergic receptor agonist
640	80.53	cp	BRD-K15616905	CCCP	Mitochondrial oxidative phosphorylation uncoupler		Mitochondrial oxidative phosphorylation uncoupler
641	80.53	cp	BRD-A20126139	medrysone	Glucocorticoid receptor agonist	NR3C1	Glucocorticoid receptor agonist
649	80.11	cp	BRD-A14395271	mesoridazine	Dopamine receptor antagonist	DRD2, HTR2A	Dopamine receptor antagonist
650	80.09	cp	BRD-K30189597	SYK-inhibitor	SYK inhibitor	SYK	SYK inhibitor
656	79.99	cp	BRD-K13646352	midostaurin	FLT3 inhibitor	FLT3, KIT, CCNB1, FLT1, KDR, PDGFRB, PRKCA, PRKCG, VEGFA	FLT3 inhibitor, KIT inhibitor, PKC inhibitor
659	79.92	cp	BRD-K49111258	prazosin	Adrenergic receptor antagonist	ADRA1A, ADRA1B, ADRA1D, ADRA2A, ADRA2B, ADRA2C, CDK1, KCNH2, KCNH6, KCNH7	Adrenergic receptor antagonist
661	79.85	cp	BRD-A71262238	nafadotride	Dopamine receptor antagonist	DRD3, DRD2, HTR1A	Dopamine receptor antagonist
666	79.78	cp	BRD-A64228451	terreic-acid	BTK inhibitor	BTK	BTK inhibitor
670	79.65	cp	BRD-K26997899	SA-792574	Microtubule inhibitor	TUBB	Microtubule inhibitor
674	79.54	cp	BRD-K91145395	prostratin	PKC activator	PRKCA, PRKCB, PRKCD, PRKCE, PRKCG, PRKCH, PRKCQ	PKC activator
677	79.45	cp	BRD-K75295174	alisertib	Aurora kinase inhibitor	AURKA	Aurora kinase inhibitor
683	79.2	cp	BRD-K49657628	tyrphostin-AG-18	EGFR inhibitor	EGFR	EGFR inhibitor, Tyrosine kinase inhibitor
685	79.06	cp	BRD-K87696786	LY-456236	Glutamate receptor antagonist	GRM1	Glutamate receptor antagonist
694	78.97	cp	BRD-A31195449	TCB2	Serotonin receptor agonist	HTR2A	Serotonin receptor agonist
696	78.88	cp	BRD-A66927094	nemonapride	Dopamine receptor antagonist	DRD2, DRD3, DRD4	Dopamine receptor antagonist
710	78.47	cp	BRD-K15563106	phloretin	Sodium/glucose cotransporter inhibitor	AQP9, CLCN3, SLC23A1	Sodium/glucose cotransporter inhibitor
716	78.3	cp	BRD-A62182663	YK-4279	Apoptosis stimulant	DHX9, EWSR1, FLI1	Apoptosis stimulant, EWS-FLI1 inhibitor
720	78.18	cp	BRD-A31575449	CGP-20712	Adrenergic receptor antagonist	ADRB1, ADRB3	Adrenergic receptor antagonist
724	78.05	cp	BRD-K81209512	AG-494	EGFR inhibitor	EGFR	EGFR inhibitor, Tyrosine kinase inhibitor
733	77.93	cp	BRD-A09094913	strychnine	Acetylcholine receptor antagonist	GLRA1, CHRM1, CHRM2, CHRM3, CHRM4, CHRM5, CHRNA10, CHRNA9, GLRA2, GLRA3, GLRB	Acetylcholine receptor antagonist
736	77.87	cp	BRD-K89162000	tandutinib	FLT3 inhibitor	FLT3, KIT, PDGFRA, PDGFRB, CSF1R, PDGFD	FLT3 inhibitor, KIT inhibitor, PDGFR receptor inhibitor
737	77.79	cp	BRD-A84481105	thioridazine	Dopamine receptor antagonist	DRD1, DRD2, HTR2A, ADRA1A, ADRA1B, CHRNA7, DRD5, HRH1, HTR1A, HTR2C, HTR6, HTR7, KCNH2, MALT1	Dopamine receptor antagonist
746	77.55	cp	BRD-A30655177	LFM-A13	BTK inhibitor	BTK	BTK inhibitor
748	77.48	cp	BRD-K02113016	olaparib	PARP inhibitor	PARP1, PARP2, PARP3	PARP inhibitor
750	77.4	cp	BRD-K72703948	ZM-447439	Aurora kinase inhibitor	AURKA, AURKB	Aurora kinase inhibitor
754	77.21	cp	BRD-K27351809	nomegestrol	Progesterone receptor agonist	PGR	Progesterone receptor agonist
756	76.86	cp	BRD-K31912990	CGP-71683	Neuropeptide receptor antagonist	NPY5R	Neuropeptide receptor antagonist
757	76.84	cp	BRD-A59215453	lobelanidine	Acetylcholine receptor antagonist	SLC18A2, CHRNA10, CHRNA4, CHRNA9, CHRNB2, OPRM1	Acetylcholine receptor antagonist, Dopamine receptor modulator, Opioid receptor antagonist, Vesicular monoamine transporter ligand
758	76.65	cp	BRD-A95696066	nisoxetine	Norepinephrine reuptake inhibitor	SLC6A2, SLC6A3, SLC6A4	Norepinephrine reuptake inhibitor
761	76.6	cp	BRD-K62965247	tipifarnib-P2	farnesyltransferase inhibitor	FNTA, FNTB	farnesyltransferase inhibitor
763	76.46	cp	BRD-K94270326	ecopipam	Dopamine receptor antagonist	DRD1, DRD5, DRD2	Dopamine receptor antagonist
764	76.35	cp	BRD-K57926513	tyrphostin-AG-1295	PDGFR receptor inhibitor	FLT3, KDR, PDGFRA, PDGFRB	PDGFR receptor inhibitor
765	76.22	cp	BRD-K65910366	KUC103904N	-666		-666
768	76.12	cp	BRD-K32164935	tolazamide	ATP channel blocker	KCNJ1, KCNJ10	ATP channel blocker
769	76.07	cp	BRD-K10136726	tosyllysyl-chloromethyl-ketone	Chymotrypsin inhibitor		Chymotrypsin inhibitor
771	76.05	cp	BRD-K07736136	VX-702	p38 MAPK inhibitor	MAPK14, MAPK11, MAPK12	p38 MAPK inhibitor
776	75.94	cp	BRD-K82484965	carmoxirole	Dopamine receptor agonist	DRD2	Dopamine receptor agonist
786	75.37	cp	BRD-A96456596	FPL-55712	Leukotriene receptor antagonist		Leukotriene receptor antagonist
790	75.12	cp	BRD-M86331534	pyrvinium-pamoate	AKT inhibitor	AR	AKT inhibitor
792	75.04	cp	BRD-A33833419	TER-14687	Inhibitor of translocation of PKCq in T cells	PRKCQ	Inhibitor of translocation of PKCq in T cells
793	75	cp	BRD-K63979671	etifenin	Compound used in hepatobiliary scans of the liver		Compound used in hepatobiliary scans of the liver
794	75	cp	BRD-K30296925	flavokavain-b	Antineoplastic	HIF1A	Antineoplastic
796	74.97	cp	BRD-K73391359	quinisocaine	Local anesthetic		Local anesthetic
797	74.76	cp	BRD-A54927599	KF-38789	P-selectin inhibitor	SELP	P-selectin inhibitor
798	74.76	cp	BRD-K18250272	propoxycaine	Local anesthetic		Local anesthetic
800	74.73	cp	BRD-A96255180	ribavirin	Antiviral	IMPDH1, ADK, ENPP1, IMPDH2, NT5C2	Antiviral
801	74.71	cp	BRD-A15079084	phorbol-12-myristate-13-acetate	PKC activator	CD4, KCNT2, PRKCA, TRPV4	PKC activator
806	74.47	cp	BRD-K61217870	n-(3-acetamidophenyl)-3-chlorobenzamide	Glutamate receptor antagonist	GRM5	Glutamate receptor antagonist
808	74.43	cp	BRD-K74402642	NSC-632839	Ubiquitin specific protease inhibitor	USP2, USP7, SENP2, USP1	Ubiquitin specific protease inhibitor
812	74.3	cp	BRD-A62025033	temsirolimus	MTOR inhibitor	MTOR, PTEN	MTOR inhibitor
815	74.12	cp	BRD-K69837166	trap-101	Nociceptin/orphanin FQ (NOP) receptor antagonist	OPRL1	Nociceptin/orphanin FQ (NOP) receptor antagonist, Opioid receptor antagonist
819	74	cp	BRD-K89125793	tinidazole	Antiprotozoal		Antiprotozoal
820	73.99	cp	BRD-K63150726	JTE-907	Cannabinoid receptor inverse agonist	CNR2	Cannabinoid receptor inverse agonist
821	73.99	cp	BRD-A48720949	testosterone	androgen receptor agonist	AR, CYP19A1, CYP2C19, CYP2C8, CYP3A5	androgen receptor agonist
822	73.98	cp	BRD-A37837077	cyclazosin	Adrenergic receptor antagonist	ADRA1B, ADRA1A, ADRA1D	Adrenergic receptor antagonist
828	73.71	cp	BRD-K36324071	NF-449	Purinergic receptor antagonist	P2RX1	Purinergic receptor antagonist
831	73.63	cp	BRD-K84987553	MDM2-inhibitor	MDM inhibitor	MDM2	MDM inhibitor
833	73.5	cp	BRD-K63913457	eicosatrienoic-acid	Vasodilator		Vasodilator
834	73.47	cp	BRD-K51313569	palbociclib	CDK inhibitor	CDK4, CDK6, CCND3	CDK inhibitor
838	73.18	cp	BRD-K96862998	pirfenidone	TGF beta receptor inhibitor	TNF, FURIN, MAPK14, TNFRSF1A	TGF beta receptor inhibitor
839	73.15	cp	BRD-K42452249	EO-1428	p38 MAPK inhibitor	MAPK11, MAPK14	p38 MAPK inhibitor
844	72.87	cp	BRD-K44432556	VU-0418946-1	HIF modulator	HIF1A	HIF modulator
848	72.78	cp	BRD-K04430056	7-nitroindazole	nitric oxide synthase inhibitor	NOS1, NOS2, NOS3	nitric oxide synthase inhibitor
857	72.39	cp	BRD-K79124250	ioxaglic-acid	Radiopaque medium		Radiopaque medium
860	72.28	cp	BRD-K56047318	RHC-80267	Triacylglycerol lipase inhibitor	DAGLA, DAGLB, LIPC, LIPE, LIPG	Triacylglycerol lipase inhibitor
862	72.23	cp	BRD-K78692225	leflunomide	Dihydroorotate dehydrogenase inhibitor	DHODH, AHR, CYP2C19, JAK3, PTK2B, STAT6	Dihydroorotate dehydrogenase inhibitor, PDGFR receptor inhibitor
863	72.22	cp	BRD-K93258693	GW-9662	PPAR receptor antagonist	PPARG, NCOA2, RXRA	PPAR receptor antagonist
867	72.12	cp	BRD-A59174698	ritodrine	Adrenergic receptor agonist	ADRB2	Adrenergic receptor agonist
872	71.88	cp	BRD-K36153907	KU-C103885	Cystic fibrosis transmembrane conductance regulator inhibitor		Cystic fibrosis transmembrane conductance regulator inhibitor
875	71.78	cp	BRD-K17415526	tyrphostin-AG-835	Protein tyrosine kinase inhibitor	EGFR	Protein tyrosine kinase inhibitor
877	71.63	cp	BRD-K62959606	sphingosine	Ceramidase inhibitor	GLTP, PVR, TRPM3	Ceramidase inhibitor
884	71.46	cp	BRD-A67748489	K3644	Kinesin-like spindle protein inhibitor	KIF11	Kinesin-like spindle protein inhibitor
895	71.06	cp	BRD-A58955223	sulforaphane	Antineoplastic	NFE2L2	Antineoplastic, Aryl hydrocarbon receptor antagonist
902	70.87	cp	BRD-A07875874	cilnidipine	Calcium channel blocker	CACNA1B, CACNA1C	Calcium channel blocker
915	70.4	cp	BRD-A22256192	terazosin	Adrenergic receptor antagonist	ADRA1D, ADRA1A, ADRA1B, KCNH2, KCNH6, KCNH7	Adrenergic receptor antagonist
916	70.38	cp	BRD-K89930444	AG-592	Tyrosine kinase inhibitor		Tyrosine kinase inhibitor
919	70.28	cp	BRD-A62890442	3-methyl-GABA	GABA aminotransferase activator		GABA aminotransferase activator
921	70.09	cp	BRD-K04887706	AKT-inhibitor-1-2	AKT inhibitor	AKT1, AKT2, AKT3	AKT inhibitor
933	69.65	cp	BRD-K63504947	semaxanib	VEGFR inhibitor	KDR, FLT1, KIT, PDGFRB, FGFR1, FLT3, MET, PDGFRA, RET	VEGFR inhibitor
934	69.62	cp	BRD-A85587465	bemesetron	Serotonin receptor antagonist	HTR3A, HTR3B	Serotonin receptor antagonist
936	69.52	cp	BRD-K80431395	triciribine	AKT inhibitor	AKT1, AKT2, AKT3	AKT inhibitor
937	69.48	cp	BRD-A41995253	brucine	Glycine receptor antagonist	CHRM1, CHRM2, CHRM3, CHRM4, CHRM5	Glycine receptor antagonist
938	69.46	cp	BRD-K47869605	podophyllotoxin	Microtubule inhibitor	IGF1R, CASP3, TOP2A, TUBA4A, TUBB	Microtubule inhibitor, Tubulin inhibitor
940	69.25	cp	BRD-K61401890	deguelin	NADH-ubiquinone oxidoreductase (Complex I) inhibitor	AKT1, PTGS2	NADH-ubiquinone oxidoreductase (Complex I) inhibitor
942	69.12	cp	BRD-M30523314	vinorelbine	Tubulin inhibitor	TUBB	Tubulin inhibitor
944	69.06	cp	BRD-K80970344	pyrrolidine-dithiocarbamate	NFkB pathway inhibitor	HSD11B1, RELA	NFkB pathway inhibitor
945	69.04	cp	BRD-K68997413	PF-3845	FAAH inhibitor	FAAH	FAAH inhibitor
946	69	cp	BRD-K53561341	KIN001-220	Aurora kinase inhibitor	AURKA	Aurora kinase inhibitor
948	68.88	cp	BRD-K09635314	M-3M3FBS	phospholipase activator	PLCB2, PLCB3, PLCD1, PLCG1, PLCG2	phospholipase activator
950	68.8	cp	BRD-A49765801	fludroxycortide	Glucocorticoid receptor agonist	NR3C1, SERPINA6	Glucocorticoid receptor agonist
960	68.32	cp	BRD-K85133207	HDAC1-selective	HDAC inhibitor		HDAC inhibitor
964	68.17	cp	BRD-K15086322	JNJ-10191584	Histamine receptor antagonist	HRH4	Histamine receptor antagonist
967	68.08	cp	BRD-A62525898	prednisone	Glucocorticoid receptor agonist	NR3C1, HSD11B1	Glucocorticoid receptor agonist
976	67.92	cp	BRD-K92138166	mammea-a	other antibiotic		other antibiotic
978	67.86	cp	BRD-A13807286	HA-14-1	BCL inhibitor	BCL2	BCL inhibitor
979	67.83	cp	BRD-K71035033	masitinib	KIT inhibitor	KIT, FGFR3, LYN, PDGFRA, PDGFRB	KIT inhibitor, PDGFR receptor inhibitor, SRC inhibitor
986	67.57	cp	BRD-K55127134	fluphenazine	Dopamine receptor antagonist	DRD2, DRD1, CALM1, CHRNA7, DRD5, HRH1, HTR2A, HTR6, HTR7	Dopamine receptor antagonist
988	67.49	cp	BRD-K08252256	diclofenac	Cyclooxygenase inhibitor	PTGS1, PTGS2, AKR1C3, ALOX5, ASIC1, ASIC3, CYP2C8, KCNQ2, KCNQ3, PLA2G2A, PPARG, SCN4A	Cyclooxygenase inhibitor
991	67.26	cp	BRD-K07507905	BRL-37344	Adrenergic receptor agonist	ADRB3, ADRB1, ADRB2	Adrenergic receptor agonist
992	67.22	cp	BRD-K19533706	tranilast	Angiogenesis inhibitor	HPGDS, HRH1, IDO1, IFNG, IL10, IL2, IL4, SLC22A12, TGFB1, TNF, TRPV2	Angiogenesis inhibitor
993	67.22	cp	BRD-K32710582	EI-247	IGF-1 inhibitor	INSR	IGF-1 inhibitor
998	66.91	cp	BRD-A29485665	bicalutamide	Androgen receptor antagonist	AR, CYP2C19	Androgen receptor antagonist
1002	66.77	cp	BRD-K70511574	sunitinib	PLK inhibitor	FLT3, KDR, KIT, FLT4, FLT1, PDGFRA, PDGFRB, RET, CSF1R, FGFR1	PLK inhibitor
1005	66.7	cp	BRD-K88611939	aniracetam	Glutamate receptor agonist	DRD2, GRIA1, GRIA2, GRIA3, HTR2A, GRIA4	Glutamate receptor agonist
1010	66.45	cp	BRD-A59808129	guggulsterone	Cholesterol inhibitor	NR1H4, PGR, AR, ESR1, IKBKB, NR1I2, NR3C1, NR3C2	Cholesterol inhibitor, Estrogen receptor agonist, FXR antagonist, IKK inhibitor, Pregnane X receptor agonist, Progesterone receptor agonist
1017	66.1	cp	BRD-K94841585	emodic-acid	Laxative		Laxative
1023	65.94	cp	BRD-K23623876	decafluorobutane	Contrast agent	GRM5	Contrast agent
1024	65.89	cp	BRD-K17896185	FIT	Opioid receptor agonist	OPRD1	Opioid receptor agonist
1025	65.79	cp	BRD-A97701745	pindolol	Adrenergic receptor antagonist	ADRB1, ADRB2, HTR1A, HTR1B, HTR2A, HTR2B	Adrenergic receptor antagonist, Serotonin receptor antagonist
1026	65.73	cp	BRD-K13926615	vardenafil	Phosphodiesterase inhibitor	PDE5A, CYP2C19, CYP2C8, CYP3A5, PDE6G, PDE6H	Phosphodiesterase inhibitor
1028	65.68	cp	BRD-K43330982	JTE-013	Lysophospholipid receptor antagonist	S1PR2, P2RY10	Lysophospholipid receptor antagonist
1034	65.4	cp	BRD-K73395020	SA-1478088	-666	MMP12, MMP14, MMP2, MMP8, MMP9	-666
1035	65.34	cp	BRD-A56012032	thiorphan	Membrane metalloendopeptidase inhibitor	MME	Membrane metalloendopeptidase inhibitor
1036	65.33	cp	BRD-K66944906	fraxidin	Carbonic anhydrase inhibitor	CA1	Carbonic anhydrase inhibitor
1042	64.98	cp	BRD-K21853356	RG-14620	EGFR inhibitor	EGFR	EGFR inhibitor
1043	64.98	cp	BRD-A26032986	zaldaride	Calmodulin antagonist	CALM1	Calmodulin antagonist
1051	64.68	cp	BRD-K24681473	YM-155	Survivin inhibitor	BIRC5	Survivin inhibitor
1065	64.29	cp	BRD-K09638361	SA-63133	-666	CSNK1E, CSNK1A1, CSNK1D, CSNK1G2	-666
1066	64.28	cp	BRD-A63836183	PD-123319	Angiotensin receptor antagonist	AGTR2	Angiotensin receptor antagonist
1072	64.06	cp	BRD-K80725632	lavendustin-c	EGFR inhibitor	CAMK2A, EGFR, SRC	EGFR inhibitor
1080	63.83	cp	BRD-K50135270	GBR-12935	Dopamine uptake inhibitor	AGTR1, SLC6A3	Dopamine uptake inhibitor
1081	63.76	cp	BRD-K01624546	docosatrienoic-acid	LTB4 inhibitor		LTB4 inhibitor
1082	63.76	cp	BRD-A56245458	reichstein	Androgen receptor antagonist	AR	Androgen receptor antagonist
1092	63.54	cp	BRD-K10177585	PSB-11	Adenosine receptor antagonist	ADORA3, ADORA1, ADORA2A	Adenosine receptor antagonist
1096	63.35	cp	BRD-K51290057	SA-792709	Retinoid receptor agonist	RARA, RARB	Retinoid receptor agonist
1105	62.98	cp	BRD-K51302260	KU-C103871	GSP agonist	SMAD3	GSP agonist
1111	62.83	cp	BRD-K24576554	AT-9283	JAK inhibitor	AURKA, AURKB, ABL1, BCR, FLT3, JAK2, JAK3, RPS6KA6, STK17A	JAK inhibitor, Aurora kinase inhibitor, ABL inhibitor, BCR-ABL kinase inhibitor, FLT3 inhibitor, Mitotic inhibitor, Protein kinase inhibitor
1114	62.63	cp	BRD-A68929948	DAPT-GSI-IX	Gamma secretase inhibitor		Gamma secretase inhibitor
1120	62.38	cp	BRD-A78877355	nefopam	Cyclooxygenase inhibitor		Cyclooxygenase inhibitor
1124	62.3	cp	BRD-A50737080	CGK-733	ATR kinase inhibitor	ATM, ATR	ATR kinase inhibitor
1125	62.28	cp	BRD-A15914070	4-hydroxy-2-nonenal	Cytotoxic lipid peroxidation product	IKBKB	Cytotoxic lipid peroxidation product
1126	62.26	cp	BRD-K19227686	phenolphthalein	Indicator dye		Indicator dye
1127	62.24	cp	BRD-K33551950	radicicol	HSP inhibitor	ACLY, DLAT, HSP90AB1, HSP90B1, MAP3K7, OPRM1, PDK3	HSP inhibitor
1130	62.07	cp	BRD-K17674993	diflorasone	Corticosteroid agonist	NR3C1, PLA2G1B	Corticosteroid agonist, Glucocorticoid receptor agonist, Cytochrome P450 inhibitor, Immunosuppressant
1135	61.94	cp	BRD-K13544237	r(-)-propylnorapomorphine	Dopamine receptor agonist	DRD2, DRD1, DRD3	Dopamine receptor agonist, TRPA1 modulator
1139	61.85	cp	BRD-K51816706	oxindole-I	VEGFR inhibitor	AKT1, KDR, PDPK1, RET	VEGFR inhibitor
1144	61.62	cp	BRD-K06024458	n-arachidonyl-GABA	cannabinoid receptor agonist		cannabinoid receptor agonist
1150	61.35	cp	BRD-K45117373	Y-26763	Potassium channel activator	ABCC9, KCNJ8	Potassium channel activator
1151	61.32	cp	BRD-A85025557	NCS-382	GABA receptor antagonist	GABBR1, GABBR2, SLC52A2	GABA receptor antagonist
1159	61.02	cp	BRD-K05673000	dicloxacillin	Bacterial cell wall synthesis inhibitor		Bacterial cell wall synthesis inhibitor
1165	60.69	cp	BRD-K49328571	dasatinib	BCR-ABL kinase inhibitor	ABL1, FYN, LCK, SRC, KIT, YES1, BCR, EPHA2, LYN, PDGFRB, ABL2, BTK, DDR1, DDR2, PDGFRA, STAT5B	BCR-ABL kinase inhibitor, Ephrin inhibitor, KIT inhibitor, PDGFR receptor inhibitor, SRC inhibitor, Tyrosine kinase inhibitor
1172	60.34	cp	BRD-K74141488	naftifine	Fungal squalene epoxidase inhibitor	SQLE	Fungal squalene epoxidase inhibitor
1178	59.87	cp	BRD-A17411484	carprofen	Cyclooxygenase inhibitor	PTGS2, PTGS1	Cyclooxygenase inhibitor
1179	59.87	cp	BRD-K36737713	AG-957	Protein tyrosine kinase inhibitor	ABL1, EGFR	Protein tyrosine kinase inhibitor
1182	59.8	cp	BRD-K79116891	proxymetacaine	Sodium channel blocker	SCN10A, SCN5A, SCN9A	Sodium channel blocker
1192	59.18	cp	BRD-A27143604	DPN	Estrogen receptor agonist	ESR2	Estrogen receptor agonist
1199	58.86	cp	BRD-A24429032	HEAT	Adrenergic receptor antagonist	ADRA1A	Adrenergic receptor antagonist
1202	58.85	cp	BRD-K24656285	farnesol	FXR agonist	MAOB, MVK, NR1H4	FXR agonist, Monoamine oxidase inhibitor, NFkB pathway activator, PPAR receptor agonist
1203	58.82	cp	BRD-K82823804	SA-792987	PKC inhibitor	WEE1	PKC inhibitor
1205	58.81	cp	BRD-K62206109	VUF-5681	Histamine receptor antagonist	HRH3	Histamine receptor antagonist
1208	58.53	cp	BRD-K02637541	celecoxib	Cyclooxygenase inhibitor	PTGS2, CA12, CASP3, CYP2C19, PDPK1	Cyclooxygenase inhibitor
1225	57.82	cp	BRD-A43930669	L-368899	Oxytocin receptor antagonist	OXTR, AVPR1A, AVPR2, OXT	Oxytocin receptor antagonist
1226	57.78	cp	BRD-K46441700	GR-55562	Serotonin receptor antagonist	HTR1B, HTR1D	Serotonin receptor antagonist
1228	57.74	cp	BRD-K25504083	cytochalasin-d	Actin polymerization inhibitor	ACTB	Actin polymerization inhibitor
1232	57.58	cp	BRD-K81062487	taurocholic-acid	Bile acid	CEL, FXR, NR1H4, FABP6, SLCO1C1	Bile acid
1235	57.49	cp	BRD-A28422058	L-689560	Glutamate receptor antagonist	GRIN1, GRIN2A, GRIN2B, GRIN2C, GRIN2D	Glutamate receptor antagonist
1236	57.48	cp	BRD-K38003476	clocortolone	Glucocorticoid receptor agonist	NR3C1, PLA2G1B	Glucocorticoid receptor agonist, Steroid
1240	57.39	cp	BRD-K02265150	amoxapine	Norepinephrine reuptake inhibitor	SLC6A2, SLC6A4, HTR2A, HTR6, ADRA1A, ADRA1B, ADRA1D, ADRA2A, ADRA2B, ADRA2C, CHRM1, CHRM2, CHRM3, CHRM4, CHRM5, DRD1, DRD2, DRD3, DRD4, GABRA1, GABRA2, GABRA3, GABRA4, GABRA5, GABRA6, GABRB1, GABRB2, GABRB3, GABRD, GABRE, GABRG1, GABRG2, GABRG3, GABRP, GABRQ, HRH1, HRH4, HTR1A, HTR1B, HTR2B, HTR2C, HTR3A, HTR7, SLC6A3	Norepinephrine reuptake inhibitor
1250	57.08	cp	BRD-K00486786	RO-08-2750	NGF binding inhibitor	NGFR, NGF	NGF binding inhibitor
1254	56.88	cp	BRD-K68246049	TTNPB	Retinoid receptor agonist	RARB, RARA, RARG	Retinoid receptor agonist
1255	56.87	cp	BRD-K31238592	devazepide	CCK receptor antagonist	CCKAR, CCKBR, GAST	CCK receptor antagonist
1257	56.84	cp	BRD-A31159102	fluoxetine	Selective serotonin reuptake inhibitor (SSRI)	SLC6A4, ANO1, CYP2C19, HTR2B	Selective serotonin reuptake inhibitor (SSRI)
1264	56.52	cp	BRD-K19309090	SR-95639A	Acetylcholine receptor agonist	CHRM1	Acetylcholine receptor agonist
1267	56.44	cp	BRD-K43290182	Ro-04-6790	Serotonin receptor antagonist	HTR6	Serotonin receptor antagonist
1268	56.42	cp	BRD-K26521938	dinoprostone	Prostanoid receptor agonist	PTGER2, PTGER1, PTGER3, PTGER4, CATSPER1, CATSPER2, CATSPER3, CATSPER4, PTGDR, PTGDR2, PTGFR, TBXA2R	Prostanoid receptor agonist
1278	55.9	cp	BRD-K53665955	MK-5108	Aurora kinase inhibitor	AURKA, AURKB, AURKC	Aurora kinase inhibitor
1279	55.87	cp	BRD-K70778732	trazodone	Adrenergic receptor antagonist	HTR2A, HTR2C, SLC6A4, ADRA1A, ADRA2A, HRH1, HTR1A, HTR2B	Adrenergic receptor antagonist, Serotonin receptor antagonist, Serotonin reuptake inhibitor
1288	55.66	cp	BRD-K38305202	domperidone	Dopamine receptor antagonist	DRD2, DRD3, ABCG2, CYP3A5	Dopamine receptor antagonist
1293	55.43	cp	BRD-A21858158	praziquantel	Anthelmintic		Anthelmintic
1294	55.38	cp	BRD-K06198550	isorotenone	Mitochondrial complex I inhibitor	MT-ND1	Mitochondrial complex I inhibitor, NADH-ubiquinone oxidoreductase (Complex I) inhibitor
1295	55.37	cp	BRD-K18779551	bifemelane	Acetylcholine release stimulant	SLC6A2	Acetylcholine release stimulant, Adrenergic transmitter uptake inhibitor, Reducing agent
1298	55.3	cp	BRD-K52075715	oxibendazole	Tubulin inhibitor	TUBB, TUBB4B	Tubulin inhibitor
1303	55.16	cp	BRD-K59650319	YM-298198	Glutamate receptor antagonist	GRM1	Glutamate receptor antagonist
1306	55.05	cp	BRD-K43880410	pregnenolone	glutamate receptor modulator	CYP17A1, PGR, SULT2B1	glutamate receptor modulator
1307	55.03	cp	BRD-K15196155	IBC-293	Hydroxycarboxylic acid receptor agonist	HCAR3	Hydroxycarboxylic acid receptor agonist
1308	54.98	cp	BRD-A31204924	mitotane	Antineoplastic	CYP11B1, CYP11A1, CYP3A4, ESR1, FDX1	Antineoplastic
1312	54.92	cp	BRD-K12219985	glipizide	Sulfonylurea	ABCC8, KCNJ10, KCNJ11, PPARG	Sulfonylurea
1313	54.89	cp	BRD-K34170797	fexaramine	FXR agonist	NR1H4	FXR agonist
1315	54.88	cp	BRD-K51751936	alfadolone	GABA receptor agonist		GABA receptor agonist
1317	54.87	cp	BRD-K88759641	EMD-66684	Angiotensin receptor antagonist	AGTR1	Angiotensin receptor antagonist
1319	54.76	cp	BRD-K97365803	PI-828	PI3K inhibitor		PI3K inhibitor
1322	54.7	cp	BRD-K37720887	SB-525334	TGF beta receptor inhibitor	TGFBR1	TGF beta receptor inhibitor
1327	54.62	cp	BRD-A67862938	naftidrofuryl	Adrenergic receptor antagonist		Adrenergic receptor antagonist
1330	54.57	cp	BRD-A80775386	hyperforin	Cyclooxygenase inhibitor	NR1I2, ALOX5, PTGS1, TRPC6	Cyclooxygenase inhibitor, Dopamine uptake inhibitor, Interleukin receptor antagonist, Lipoxygenase inhibitor, Serotonin reuptake inhibitor
1331	54.56	cp	BRD-K96271548	coumaric-acid	Antioxidant		Antioxidant
1335	54.39	cp	BRD-K52394958	GR-159897	Tachykinin antagonist	TACR2, TAC1	Tachykinin antagonist
1336	54.35	cp	BRD-K93918653	quizartinib	FLT3 inhibitor	FLT3, CSF1R, KIT, RET, PDGFRA, PDGFRB	FLT3 inhibitor
1342	53.92	cp	BRD-K05181084	NGB-2904	Dopamine receptor antagonist	DRD3	Dopamine receptor antagonist
1345	53.89	cp	BRD-K56745457	azauridine	Antiviral		Antiviral
1348	53.76	cp	BRD-A62809825	thapsigargin	ATPase inhibitor	ATP2A1	ATPase inhibitor
1350	53.64	cp	BRD-K71266197	PSB-06126	NTPDase inhibitor	ENTPD3	NTPDase inhibitor
1351	53.6	cp	BRD-K17306061	aprepitant	Tachykinin antagonist	TACR1, CYP2C19	Tachykinin antagonist
1352	53.57	cp	BRD-K63792901	arecaidine	Acetylcholine receptor agonist	CHRM1, CHRM2, CHRM3, CHRM4	Acetylcholine receptor agonist
1357	53.49	cp	BRD-K72783841	tyrphostin-AG-555	EGFR inhibitor	CDK2, EGFR	EGFR inhibitor
1363	53.38	cp	BRD-K09132007	D-4476	TGF beta receptor inhibitor	CSNK1A1, CSNK1D, TGFB1	TGF beta receptor inhibitor
1367	53.35	cp	BRD-K83508485	FK-888	Tachykinin antagonist	TACR1, TACR2	Tachykinin antagonist
1371	53.19	cp	BRD-K96778649	tyrphostin-47	EGFR inhibitor	EGFR	EGFR inhibitor
1377	52.95	cp	BRD-A77050075	heraclenol	Vitamin K antagonist		Vitamin K antagonist
1384	52.57	cp	BRD-A79981887	midodrine	Adrenergic receptor agonist	ADRA1A, ADRA1B, ADRA1D	Adrenergic receptor agonist
1388	52.47	cp	BRD-K77390737	xanthohumol	ATPase inhibitor	CYP19A1, VCP	ATPase inhibitor
1402	52.08	cp	BRD-K45542189	diethylcarbamazine	Lipoxygenase inhibitor	ALOX5, PTGS1	Lipoxygenase inhibitor
1403	52.05	cp	BRD-A57457122	VU-0400071-3	Glutamate receptor modulator	GRM4	Glutamate receptor modulator
1404	52.03	cp	BRD-K92731339	perindopril	ACE inhibitor	ACE	ACE inhibitor
1407	51.87	cp	BRD-A93206962	L-755507	Adrenergic receptor agonist	ADRB3, ADRB1, ADRB2	Adrenergic receptor agonist
1409	51.84	cp	BRD-K38197229	bumetanide	Solute carrier family member inhibitor	SLC12A1, SLC12A2, CFTR, GPR35, SLC12A4, SLC12A5	Solute carrier family member inhibitor
1410	51.83	cp	BRD-K70281171	U-99194	Dopamine receptor antagonist	DRD3	Dopamine receptor antagonist
1424	51.21	cp	BRD-K54233340	dorsomorphin	AMPK inhibitor	ACVR1, BMPR1A, BMPR1B, EPHA2, FKBP1A, FLT1, FLT3, KDR, LCK, MKNK1, PRKAA1, RPS6KA1, SRC	AMPK inhibitor
1427	51.17	cp	BRD-A89175223	bisoprolol	Adrenergic receptor antagonist	ADRB1, ADRB2	Adrenergic receptor antagonist
1429	51.12	cp	BRD-A48430263	pioglitazone	Insulin sensitizer	PPARG, INS, TRPM3	Insulin sensitizer, PPAR receptor agonist
1431	51.1	cp	BRD-K77677632	SB-200646	Serotonin receptor antagonist	HTR2B, HTR2C	Serotonin receptor antagonist
1432	51.1	cp	BRD-K39746403	erythromycin	NFkB pathway inhibitor	CYP3A4, MLNR	NFkB pathway inhibitor
1434	51	cp	BRD-K20287671	SU-4312	PDGFR receptor inhibitor	KDR, PDGFRB	PDGFR receptor inhibitor, Tyrosine kinase inhibitor, VEGFR inhibitor
1438	50.87	cp	BRD-K68190965	GR-46611	Serotonin receptor agonist	HTR1D	Serotonin receptor agonist
1441	50.81	cp	BRD-A47829399	artesunate	DNA synthesis inhibitor		DNA synthesis inhibitor
1458	50.37	cp	BRD-A36707673	hydroxycholesterol	LXR agonist	ABCA1, NR1H2, NR1H3	LXR agonist
1460	50.28	cp	BRD-K89732114	trifluoperazine	Dopamine receptor antagonist	DRD2, ABCG2, ADRA1A, CALM1, CALY, CAMK2A, DRD4, HRH1, HTR2A, HTR2C, S100A4, SCN4A, SCN9A, TNNC1	Dopamine receptor antagonist
1461	50.23	cp	BRD-K61314889	IWR-1-ENDO	PARP inhibitor	TNKS, TNKS2	PARP inhibitor
1462	50.23	cp	BRD-K82562631	tolmetin	Cyclooxygenase inhibitor	PTGS2, PTGS1	Cyclooxygenase inhibitor
1470	49.91	cp	BRD-A04756508	norgestimate	Progesterone receptor agonist	PGR, ESR1	Progesterone receptor agonist
1475	49.51	cp	BRD-A42759514	ornidazole	Antiprotozoal		Antiprotozoal
1479	49.36	cp	BRD-K40578143	GR-79236	Adenosine receptor agonist	ADORA1, ADORA2A	Adenosine receptor agonist
1483	49.1	cp	BRD-K82255054	propofol	GABA receptor agonist	CYP2B6, FAAH, GABRA1, GABRA2, GABRA3, GABRA4, GABRA5, GABRA6, GABRB1, GABRB2, GABRB3, GABRD, GABRE, GABRG1, GABRG2, GABRG3, GABRP, GABRQ, SCN2A, SCN4A, TRPV1	GABA receptor agonist
1490	48.8	cp	BRD-A97437073	rosiglitazone	Insulin sensitizer	PPARG, ACSL4, CYP2C8, FFAR1, INS, TRPC5, TRPM3	Insulin sensitizer, PPAR receptor agonist
1492	48.75	cp	BRD-K31471398	dihydrexidine	Dopamine receptor agonist	DRD1, DRD2, DRD3, DRD4, DRD5	Dopamine receptor agonist
1493	48.7	cp	BRD-K78126613	menadione	Mitochondrial DNA polymerase inhibitor	AOX1, BGLAP, F10, F2, F7, F9, GGCX, NQO1, NQO2, PKM, PROC, PROS1, PROZ, VKORC1, VKORC1L1	Mitochondrial DNA polymerase inhibitor, Phosphatase inhibitor
1498	48.48	cp	BRD-K11158509	tyrphostin-B44	EGFR inhibitor		EGFR inhibitor
1502	48.3	cp	BRD-K14767410	SC-560	Cyclooxygenase inhibitor	PTGS1	Cyclooxygenase inhibitor
1512	48.01	cp	BRD-K98548675	parthenolide	NFkB pathway inhibitor	ADIPOR2, IKBKB, RELA	NFkB pathway inhibitor, Adiponectin receptor agonist
1513	47.92	cp	BRD-K62200014	anagrelide	Phosphodiesterase inhibitor	PDE3A	Phosphodiesterase inhibitor
1514	47.87	cp	BRD-K92760278	riboflavin	Vitamin B		Vitamin B
1517	47.71	cp	BRD-K59256312	gabexate	Serine protease inhibitor	PRSS1, TPSAB1	Serine protease inhibitor
1530	47.15	cp	BRD-K08547377	irinotecan	Topoisomerase inhibitor	TOP1, CYP3A5, TOP1MT	Topoisomerase inhibitor
1534	47.05	cp	BRD-K18574842	nafcillin	Bacterial cell wall synthesis inhibitor	CYP3A4	Bacterial cell wall synthesis inhibitor
1537	46.92	cp	BRD-K52989797	clomipramine	Serotonin transporter inhibitor (SERT)	SLC6A4, SLC6A2, CYP2C19, GSTP1, HTR2A, HTR2B, HTR2C, SLC6A3	Serotonin transporter inhibitor (SERT)
1538	46.79	cp	BRD-K79437791	acetyl-farnesyl-cysteine	Inhibitor of methylation of endogenous isoprenylated proteins	PPARG	Inhibitor of methylation of endogenous isoprenylated proteins
1544	46.55	cp	BRD-K33396764	alpha-linolenic-acid	Omega 3 fatty acid stimulant	ELOVL4, FADS1, FADS2, FFAR1, FFAR4, PTGS2, SLC8A1, TRPV1	Omega 3 fatty acid stimulant
1545	46.53	cp	BRD-K94080537	diethyltoluamide	DEET activator of fly antenna ionotropic receptor IR40a		DEET activator of fly antenna ionotropic receptor IR40a
1547	46.48	cp	BRD-K36740062	GSK-1070916	Aurora kinase inhibitor	AURKB, AURKC, AURKA, CYP2D6, CYP3A4	Aurora kinase inhibitor
1553	46.3	cp	BRD-K63828191	raloxifene	Estrogen receptor antagonist	ESR1, ESR2, ACVRL1, ENG	Estrogen receptor antagonist, Selective estrogen receptor modulator (SERM)
1560	46	cp	BRD-K10042277	desmethylclozapine	Acetylcholine receptor agonist	CHRM1, DRD2, DRD3, HTR2A	Acetylcholine receptor agonist
1562	45.93	cp	BRD-A28105619	cucurbitacin-i	JAK inhibitor	JAK2, STAT3	JAK inhibitor, Lipocortin synthesis stimulant, STAT inhibitor
1564	45.89	cp	BRD-K08417745	SID-26681509	Cathepsin inhibitor	CTSL	Cathepsin inhibitor
1565	45.82	cp	BRD-A29901043	KIN001-127	ITK inhibitor	ITK	ITK inhibitor
1568	45.75	cp	BRD-K45033733	famciclovir	DNA polymerase inhibitor		DNA polymerase inhibitor
1575	45.5	cp	BRD-K22010301	JLK-6	Gamma secretase inhibitor	PSEN1	Gamma secretase inhibitor, Anti-amyloidogenic
1576	45.48	cp	BRD-K75699339	rizatriptan	Serotonin receptor agonist	HTR1D, HTR1B, HTR1F, HTR1A, HTR1E	Serotonin receptor agonist
1577	45.42	cp	BRD-K60770992	pergolide	Dopamine receptor agonist	DRD1, DRD2, ADRA2A, ADRA2B, ADRA2C, DRD3, DRD4, DRD5, HTR1A, HTR1B, HTR1D, HTR2A, HTR2B, HTR2C, ADRA1A, ADRA1B, ADRA1D, KCNA5	Dopamine receptor agonist
1581	45.27	cp	BRD-K74212935	ergocryptine	Dopamine agonist		Dopamine agonist
1599	44.33	cp	BRD-K26674531	GR-235	Estrogen receptor agonist	ESR1, IKBKB, NR1H4, NR1I2, PGR	Estrogen receptor agonist, FXR antagonist, Progesterone receptor agonist
1600	44.28	cp	BRD-A63667919	methylergometrine	Dopamine receptor antagonist	DRD1, HTR1E, HTR1F, HTR2A, HTR2B, HTR2C	Dopamine receptor antagonist, Serotonin receptor antagonist
1601	44.17	cp	BRD-K05396879	15-delta-prostaglandin-j2	PPAR receptor agonist	PPARG, NR1H4	PPAR receptor agonist
1602	44.17	cp	BRD-K52397688	amperozide	Dopamine receptor antagonist	HTR2A, DRD2, FAAH	Dopamine receptor antagonist
1608	43.94	cp	BRD-A51829654	BRL-15572	Serotonin receptor antagonist	HTR1D, HTR1A, HTR1B, HTR1E, HTR1F, HTR2A, HTR2B, HTR2C, HTR6	Serotonin receptor antagonist
1612	43.85	cp	BRD-K26573499	DMAB-anabaseine	Adrenergic receptor agonist	CHRNA7	Adrenergic receptor agonist
1613	43.8	cp	BRD-K70487031	flupentixol	Dopamine receptor antagonist	DRD2, DRD1, ADRA1A, CHRM1, DRD3, DRD5, HTR2A	Dopamine receptor antagonist
1614	43.8	cp	BRD-A25569250	KI-16425	Lysophosphatidic acid receptor antagonist	LPAR1, LPAR3	Lysophosphatidic acid receptor antagonist
1615	43.69	cp	BRD-K65786282	CGP-7930	GABA receptor modulator	GABBR1	GABA receptor modulator, GABA receptor positive allosteric modulator
1618	43.56	cp	BRD-A94669766	naringenin	Aromatase inhibitor	CYP19A1, ESR2, CYP1B1, GLO1, HSD17B1	Aromatase inhibitor, TRPV antagonist
1621	43.51	cp	BRD-U94846492	quinine	Hemozoin biocrystallization inhibitor	KCNN4, ABCB1, CYP2D6, GP9, KCNB2, SLC29A4	Hemozoin biocrystallization inhibitor
1623	43.43	cp	BRD-K12539581	nocodazole	Tubulin inhibitor	HPGDS	Tubulin inhibitor
1624	43.26	cp	BRD-K13261168	LY-16350	Dopamine receptor agonist	DRD2, DRD3	Dopamine receptor agonist
1626	43.21	cp	BRD-K53913732	SB-408124	Orexin receptor antagonist	HCRTR1, HCRTR2	Orexin receptor antagonist
1632	42.94	cp	BRD-K75478907	GS-39783	GABA receptor modulator	GABBR1	GABA receptor modulator
1633	42.89	cp	BRD-A15435692	BMY-14802	Sigma receptor antagonist	HTR1A, SIGMAR1	Sigma receptor antagonist
1634	42.88	cp	BRD-K20482099	rutin	Antioxidant	AKR1C3, AKR1B1, F10	Antioxidant, Capillary stabilizing agent, Nitric oxide scavenger
1640	42.68	cp	BRD-K64044582	linoleamide	ACAT inhibitor	SOAT1, SOAT2	ACAT inhibitor
1643	42.59	cp	BRD-K92678294	irilin-a	Isoflavone		Isoflavone
1644	42.59	cp	BRD-K33308633	INCA-6	Calcineurin inhibitor	NFATC1	Calcineurin inhibitor
1649	42.32	cp	BRD-K64341947	CFM-1571	Guanylate cyclase activator		Guanylate cyclase activator
1656	41.97	cp	BRD-A80017228	bendroflumethiazide	Sodium/potassium/chloride transporter inhibitor	SLC12A3, CA1, CA2, CA4, KCNMA1, SLC12A1	Sodium/potassium/chloride transporter inhibitor
1657	41.9	cp	BRD-K29733039	deforolimus	MTOR inhibitor	MTOR	MTOR inhibitor
1660	41.69	cp	BRD-K55191674	benzylpenicillin	Penicillin binding protein inhibitor		Penicillin binding protein inhibitor
1673	41.37	cp	BRD-K96527333	dehydroisoandosterone	GABA receptor modulator		GABA receptor modulator
1674	41.28	cp	BRD-A41519720	ezetimibe	Niemann-Pick C1-like 1 protein antagonist	NPC1L1, ANPEP, SOAT1	Niemann-Pick C1-like 1 protein antagonist, Cholesterol inhibitor
1682	41.05	cp	BRD-A93424738	dexamethasone	Glucocorticoid receptor agonist	ANXA1, CYP3A4, CYP3A5, NOS2, NR0B1, NR3C1, NR3C2	Glucocorticoid receptor agonist, Cytochrome P450 inhibitor, Glucocorticoid receptor modulator, Corticosteroid agonist
1684	40.96	cp	BRD-A41692738	TGX-221	PI3K inhibitor	PIK3CB, PIK3CD	PI3K inhibitor
1689	40.64	cp	BRD-K28912512	nicotinamide	Protein synthesis stimulant	PARP1, AOX1, BST1, CYP2E1, LDHA, SIRT5	Protein synthesis stimulant
1690	40.59	cp	BRD-K34820100	tebuthiuron	Photosynthesis inhibitor		Photosynthesis inhibitor
1691	40.49	cp	BRD-K14329163	BAY-K8644	Calcium channel activator	CACNA1C	Calcium channel activator, L-type calcium channel activator
1693	40.47	cp	BRD-K35559145	levomepromazine	Dopamine receptor antagonist	ADRA1A, ADRA1B, ADRA1D, ADRA2A, ADRA2B, ADRA2C, CHRM1, CHRM2, CHRM3, CHRM4, CHRM5, DRD1, DRD2, DRD3, DRD4, DRD5, HRH1, HTR2A, HTR2C	Dopamine receptor antagonist
1694	40.45	cp	BRD-K61323504	SB-225002	CC chemokine receptor antagonist	CXCR2	CC chemokine receptor antagonist
1695	40.42	cp	BRD-K50324045	avrainvillamide-analog-6	nucleophosmin inhibitor	NPM1	nucleophosmin inhibitor
1702	40.18	cp	BRD-A92537424	danazol	Estrogen receptor antagonist	ESR1, GNRHR, AR, CCL2, CYP2C8, GNRHR2, PGR, TNF	Estrogen receptor antagonist, Progesterone receptor agonist
1704	40.13	cp	BRD-K62792802	LY-83583	Guanylyl cyclase inhibitor	GUCY1A2	Guanylyl cyclase inhibitor
1705	40.12	cp	BRD-K73824630	skatole	Thrombin inhibitor	F2	Thrombin inhibitor
1716	39.68	cp	BRD-K93658967	aloisine	CDK inhibitor	CDK2, CDK5, CDK1, CDK5R1, CFTR, PTK2B, ZAP70	CDK inhibitor, CFTR channel agonist, Glycogen synthase kinase inhibitor
1721	39.56	cp	BRD-A27887842	prednisolone	Glucocorticoid receptor agonist	NR3C1, NR3C2, SERPINA6	Glucocorticoid receptor agonist
1722	39.51	cp	BRD-K19360254	ergocornine	Dopamine receptor agonist	DRD2	Dopamine receptor agonist
1725	39.43	cp	BRD-K76908866	CP-724714	EGFR inhibitor	ERBB2	EGFR inhibitor, Receptor tyrosine protein kinase inhibitor, Tyrosine kinase inhibitor
1727	39.37	cp	BRD-A67981824	cefotaxime	Bacterial cell wall synthesis inhibitor		Bacterial cell wall synthesis inhibitor
1728	39.33	cp	BRD-K76587808	fraxetin	Antioxidant		Antioxidant
1729	39.32	cp	BRD-K50422030	clomethiazole	GABA receptor antagonist	GABRA1	GABA receptor antagonist, GABA receptor modulator
1736	39.08	cp	BRD-K59332007	linopirdine	Potassium channel blocker	KCNQ2, KCNQ3, KCNQ4, KCNQ5	Potassium channel blocker
1737	39.04	cp	BRD-K54094468	remoxipride	Dopamine receptor antagonist	DRD2, DRD3, DRD4, HTR2A, SIGMAR1	Dopamine receptor antagonist
1738	39.02	cp	BRD-K97330509	SRC-kinase-inhibitor-II	SRC inhibitor		SRC inhibitor
1749	38.64	cp	BRD-K94325918	kinetin-riboside	Apoptosis stimulant		Apoptosis stimulant
1750	38.57	cp	BRD-K12244279	MEK1-2-inhibitor	MEK inhibitor	MAP2K1, MAP2K2	MEK inhibitor
1752	38.54	cp	BRD-K88677950	PD-198306	MAP kinase inhibitor	MAP2K1, MAP2K2, MAPK1, MAPK3	MAP kinase inhibitor, MEK inhibitor
1754	38.39	cp	BRD-K51662849	ilomastat	Matrix metalloprotease inhibitor	ACAN, ADAM28, MMP1, MMP12, MMP13, MMP14, MMP2, MMP3, MMP8, MMP9	Matrix metalloprotease inhibitor
1756	38.29	cp	BRD-A38030642	cyclosporin-a	Calcineurin inhibitor	PPIA, ABCB11, CAMLG, CYP3A5, CYP3A7, FPR1, PPID, PPIF, PPP3CA, PPP3R2, SLC10A1, SLCO1B1, SLCO1B3	Calcineurin inhibitor
1759	38.24	cp	BRD-K78659596	MLN-2238	Proteasome inhibitor	PSMB1	Proteasome inhibitor
1761	38.16	cp	BRD-K47943470	tyrphostin-51	EGFR inhibitor		EGFR inhibitor
1765	37.92	cp	BRD-K92015269	GBR-12783	Dopamine uptake inhibitor		Dopamine uptake inhibitor
1767	37.83	cp	BRD-K72895815	SSR-69071	Leukocyte elastase inhibitor	ELANE	Leukocyte elastase inhibitor
1773	37.59	cp	BRD-K14920963	erythrosine	Coloring agent		Coloring agent
1774	37.55	cp	BRD-A38898897	GW-311616	Leukocyte elastase inhibitor	ELANE	Leukocyte elastase inhibitor
1775	37.38	cp	BRD-K05528470	L-745870	Dopamine receptor antagonist	DRD4, DRD1, DRD2, DRD3, HTR1A, HTR2A, HTR6, HTR7	Dopamine receptor antagonist
1779	37.27	cp	BRD-K95609758	BMS-191011	Potassium channel activator	KCNMA1	Potassium channel activator
1783	36.77	cp	BRD-K96263742	GW-7647	PPAR receptor agonist	PPARA	PPAR receptor agonist
1785	36.75	cp	BRD-K15601958	SEW-2871	Lysophospholipid receptor agonist	S1PR1	Lysophospholipid receptor agonist
1788	36.64	cp	BRD-K73293050	WZ-3146	EGFR inhibitor	EGFR	EGFR inhibitor
1794	36.37	cp	BRD-K14282469	LY-165163	Serotonin receptor antagonist	HTR1A, HTR1D	Serotonin receptor antagonist
1801	36.07	cp	BRD-A22143024	estropipate	Estrogen receptor agonist	ESR1, ESR2	Estrogen receptor agonist
1803	35.98	cp	BRD-K33583600	isoliquiritigenin	Guanylate cyclase activator	AKR1B1, HRH2, SIRT1	Guanylate cyclase activator
1804	35.93	cp	BRD-A32949107	MRS-1845	Calcium channel blocker	ORAI1	Calcium channel blocker
1807	35.7	cp	BRD-A68723818	brompheniramine	Histamine receptor antagonist	HRH1, CHRM1, CHRM2, CHRM3, CHRM4, CHRM5	Histamine receptor antagonist
1808	35.6	cp	BRD-A10303790	talampicillin	Bacterial cell wall synthesis inhibitor		Bacterial cell wall synthesis inhibitor
1811	35.56	cp	BRD-K85606544	neratinib	EGFR inhibitor	EGFR, ERBB2, ERBB4, KDR	EGFR inhibitor
1815	35.31	cp	BRD-A81795050	U-18666A	Oxidosqualene cyclase inhibitor		Oxidosqualene cyclase inhibitor
1822	35.1	cp	BRD-K31843556	T-0070907	PPAR receptor antagonist	PPARG	PPAR receptor antagonist
1829	34.77	cp	BRD-A36066264	estradiol-benzoate	Estrogen receptor agonist	ESR1	Estrogen receptor agonist
1833	34.61	cp	BRD-K97118047	4,5,6,7-tetrabromobenzotriazole	Casein kinase inhibitor	CSNK2A1, AKT1, CHEK1, CSNK2A2, CSNK2B, GSK3B, LCK, MAP2K1, MAPK1, MAPK11, MAPK12, MAPK14, MAPK8, PRKCA, ROCK1, RPS6KB1, SGK1	Casein kinase inhibitor
1834	34.56	cp	BRD-A81866333	CGS-21680	Adenosine receptor agonist	ADORA2A, ADORA1, ADORA2B, ADORA3	Adenosine receptor agonist
1846	34.28	cp	BRD-K07117950	imperatorin	CDK inhibitor	ACHE, HTR7	CDK inhibitor
1847	34.22	cp	BRD-K20755323	SA-792728	Sphingosine kinase inhibitor	SPHK1, VCP	Sphingosine kinase inhibitor
1851	34.07	cp	BRD-K75958195	pizotifen	Serotonin receptor antagonist	HTR2A, HTR1A, HTR2C	Serotonin receptor antagonist
1857	33.87	cp	BRD-K31627533	rimexolone	Glucocorticoid receptor agonist	NR3C1, SERPINA6	Glucocorticoid receptor agonist
1865	33.6	cp	BRD-K77771411	moxonidine	Imidazoline receptor agonist	NISCH, ADRA2A, ADRA2B, ADRA2C	Imidazoline receptor agonist
1867	33.38	cp	BRD-K30649484	mafenide	Carbonic anhydrase inhibitor	CA6, CA12, CA14, CA2, CA4, CA9	Carbonic anhydrase inhibitor
1870	33.25	cp	BRD-K64245000	GW-4064	FXR agonist	NR1H4	FXR agonist
1878	32.62	cp	BRD-K26373640	IKK-2-inhibitor	IKK inhibitor	IKBKB	IKK inhibitor, SYK inhibitor
1880	32.59	cp	BRD-K26134695	calpeptin	Calpain inhibitor		Calpain inhibitor
1885	32.25	cp	BRD-A39052811	mosapride	Serotonin receptor agonist	HTR4, HTR3A	Serotonin receptor agonist
1888	32.12	cp	BRD-K93331255	lypressin	Vasopressin receptor agonist	AVPR1A, AVPR1B, AVPR2	Vasopressin receptor agonist
1889	32.12	cp	BRD-K66874953	pifithrin-alpha	TP53 inhibitor	TP53	TP53 inhibitor
1898	31.78	cp	BRD-K53570330	carbofuran	Cholinesterase inhibitor		Cholinesterase inhibitor
1903	31.45	cp	BRD-K62996583	lidoflazine	Calcium channel blocker	SCN1A, SCN3A, SLC29A1	Calcium channel blocker
1905	31.42	cp	BRD-A54880345	etomidate	GABA receptor modulator	GABRA1, ADRA2B, GABRA2, GABRA3, GABRA4, GABRA5, GABRA6, GABRB1, GABRB2, GABRB3, GABRD, GABRE, GABRG1, GABRG2, GABRG3, GABRP, GABRQ	GABA receptor modulator
1914	31.22	cp	BRD-A55416093	colforsin	Adenylyl cyclase activator	ADCY2, ADCY5, GNAS	Adenylyl cyclase activator, Adenylate cyclase stimulant
1917	31.13	cp	BRD-K69600043	thiethylperazine	Dopamine receptor antagonist	DRD1, DRD2, DRD4	Dopamine receptor antagonist
1919	31.02	cp	BRD-A47598013	citalopram	Serotonin reuptake inhibitor	SLC6A4, SLC6A2	Serotonin reuptake inhibitor
1922	30.94	cp	BRD-K01493881	apigenin	Casein kinase inhibitor	AKR1B1, AR, CDK6, CFTR, CYP19A1, CYP1A2, CYP1B1, HSD17B1, MAOA, ODC1, XDH	Casein kinase inhibitor, Cell proliferation inhibitor, Cytochrome P450 inhibitor
1923	30.86	cp	BRD-K79425933	benperidol	Dopamine receptor antagonist	DRD2	Dopamine receptor antagonist
1924	30.85	cp	BRD-K08132273	tyrphostin	EGFR inhibitor	ERBB2	EGFR inhibitor
1933	30.47	cp	BRD-K39339537	epirizole	Cyclooxygenase inhibitor	PTGS1, PTGS2	Cyclooxygenase inhibitor
1934	30.47	cp	BRD-A34255068	rolipram	Phosphodiesterase inhibitor	PDE4A, PDE4B, PDE4D, PDE4C, PDE5A	Phosphodiesterase inhibitor, Interleukin receptor antagonist
1939	30.26	cp	BRD-K05906022	limonin	HIV protease inhibitor		HIV protease inhibitor
1950	29.52	cp	BRD-A01295252	trans-7-hydroxy-pipat	Dopamine receptor ligand		Dopamine receptor ligand
1952	29.45	cp	BRD-U01690642	acetyl-geranyl-cysteine	Isoprenylated protein methylation inhibitor		Isoprenylated protein methylation inhibitor
1958	29.07	cp	BRD-A83326220	brazilin	Nitric oxide production inhibitor		Nitric oxide production inhibitor
1960	28.98	cp	BRD-K61097567	SB-218795	Tachykinin antagonist	TACR3	Tachykinin antagonist
1961	28.9	cp	BRD-K50938786	ropivacaine	Sodium channel blocker	SCN10A, SCN9A	Sodium channel blocker
1965	28.76	cp	BRD-A01593789	chlormadinone	5-alpha reductase inhibitor	PGR	5-alpha reductase inhibitor, Progesterone receptor agonist
1970	28.7	cp	BRD-K10705233	GW-405833	Cannabinoid receptor agonist	CNR2	Cannabinoid receptor agonist
1973	28.61	cp	BRD-K60690191	MPEP	Glutamate receptor antagonist	GRM5, GRM1, GRM4	Glutamate receptor antagonist
1974	28.56	cp	BRD-K32292990	CGP-53353	EGFR inhibitor	EGFR, PRKCB	EGFR inhibitor, PKC inhibitor
1975	28.51	cp	BRD-K06147391	telenzepine	Acetylcholine receptor antagonist	CHRM1	Acetylcholine receptor antagonist
1976	28.49	cp	BRD-K54210043	NS-1619	Calcium channel activator	KCNMA1, KCNT1, KCNT2, KCNU1	Calcium channel activator
1983	28.29	cp	BRD-K42679050	Y-27152	Potassium channel activator	ABCC9, KCNJ8	Potassium channel activator
1985	28.25	cp	BRD-A10977446	carvedilol	Adrenergic receptor antagonist	ADRB1, ADRB2, ADRA1A, ADRA1B, ADRA1D, ADRA2A, ADRA2B, ADRA2C, ADRB3, CYP2C19, CYP2E1, GJA1, HIF1A, KCNH2, NDUFC2, NPPB, RYR2, SELE, VCAM1, VEGFA	Adrenergic receptor antagonist
1988	28.16	cp	BRD-K42098891	protriptyline	Tricyclic antidepressant	SLC6A2, SLC6A4	Tricyclic antidepressant
1994	27.85	cp	BRD-K25394294	oxaprozin	Cyclooxygenase inhibitor	PTGS1, PTGS2	Cyclooxygenase inhibitor
1998	27.72	cp	BRD-A05352148	ipratropium	Acetylcholine receptor antagonist	CHRM1, CHRM2, CHRM3, CHRM4, CHRM5	Acetylcholine receptor antagonist
1999	27.69	cp	BRD-K37865504	LY-2183240	FAAH inhibitor	FAAH	FAAH inhibitor
2003	27.22	cp	BRD-A03623303	metoprolol	Adrenergic receptor antagonist	ADRB1, ADRB2	Adrenergic receptor antagonist
2005	27.15	cp	BRD-A63546914	RO-04-5595	Glutamate receptor antagonist		Glutamate receptor antagonist
2007	27.05	cp	BRD-A58048407	nimodipine	Calcium channel blocker	CACNA1C, NR3C2, AHR, CACNA1D, CACNA1F, CACNA1S, CACNB1, CACNB2, CACNB3, CACNB4, CFTR	Calcium channel blocker
2010	27	cp	BRD-K68336408	tyrphostin-AG-1478	EGFR inhibitor	EGFR, MAPK14	EGFR inhibitor
2015	26.75	cp	BRD-A34205397	suloctidil	Adrenergic receptor antagonist		Adrenergic receptor antagonist
2019	26.55	cp	BRD-K08589866	linsitinib	IGF-1 inhibitor	IGF1R, INSR, INSRR	IGF-1 inhibitor
2027	26.03	cp	BRD-K52313696	tacedinaline	HDAC inhibitor	HDAC1	HDAC inhibitor
2029	25.94	cp	BRD-K17140735	SCH-79797	Proteasome inhibitor	F2R	Proteasome inhibitor
2030	25.91	cp	BRD-K15108141	gemcitabine	Ribonucleotide reductase inhibitor	RRM1, CMPK1, RRM2, TYMS	Ribonucleotide reductase inhibitor
2031	25.89	cp	BRD-A70649075	sulconazole	Sterol demethylase inhibitor		Sterol demethylase inhibitor
2035	25.83	cp	BRD-K19796430	erismodegib	Smoothened receptor antagonist	SMO	Smoothened receptor antagonist
2036	25.77	cp	BRD-K77695569	tiabendazole	Angiogenesis inhibitor		Angiogenesis inhibitor
2039	25.54	cp	BRD-K69690935	curcumin	Cyclooxygenase inhibitor	PTGS1, PTGS2, APP, CA1, CA12, CA14, CA2, CA4, CA6, CA9, CCND1, CYP3A4, DNMT1, DNMT3B, EP300, G6PC, MAPT, MMP13, MMP9, NOS2, XDH	Cyclooxygenase inhibitor, Histone acetyltransferase inhibitor, Lipoxygenase inhibitor, NFkB pathway inhibitor
2045	25.39	cp	BRD-K89274813	DMP-543	Acetylcholine release stimulant		Acetylcholine release stimulant
2052	25.19	cp	BRD-K50311478	tosyl-phenylalanyl-chloromethyl-ketone	Chymotrypsin inhibitor		Chymotrypsin inhibitor
2060	24.79	cp	BRD-K85603128	resorcinol	Phosphodiesterase inhibitor	CA12, CA14, CA2, PTGS1	Phosphodiesterase inhibitor
2063	24.72	cp	BRD-K94441233	mevastatin	HMGCR inhibitor	HMGCR	HMGCR inhibitor
2067	24.68	cp	BRD-K48115423	2-(4-methoxybenzylthio)-6-methylpyrimidin-4-ol	Matrix metalloprotease inhibitor	MMP13	Matrix metalloprotease inhibitor
2071	24.37	cp	BRD-A83237092	fulvestrant	Estrogen receptor antagonist	ESR1, EPHX2, ESR2, GPER1	Estrogen receptor antagonist
2072	24.32	cp	BRD-K52620403	STO-609	Calmodulin antagonist	CAMKK1, CAMKK2	Calmodulin antagonist
2075	23.96	cp	BRD-K68437527	EMF-bca1-60	caspase inhibitor		caspase inhibitor
2080	23.69	cp	BRD-K14221570	benzopurpurin-4b	HIV entry inhibitor		HIV entry inhibitor
2082	23.27	cp	BRD-K94512704	spiramide	Dopamine receptor antagonist	DRD2, HTR1A, HTR2A, HTR2B, HTR2C	Dopamine receptor antagonist, Serotonin receptor antagonist
2086	23	cp	BRD-K10466330	AVA	Nucleophosmin inhibitor		Nucleophosmin inhibitor
2096	22.69	cp	BRD-K60038276	irbesartan	Angiotensin receptor antagonist	AGTR1, JUN, SLC10A1	Angiotensin receptor antagonist
2103	22.39	cp	BRD-K92000912	AM-251	Cannabinoid receptor antagonist	CNR1, GPR18, GPR55	Cannabinoid receptor antagonist
2104	22.31	cp	BRD-A97104540	fenoterol	Adrenergic receptor agonist	ADRB2, ADRB1, ADRB3	Adrenergic receptor agonist
2107	22.1	cp	BRD-K35960502	niclosamide	DNA replication inhibitor	STAT3	DNA replication inhibitor, STAT inhibitor
2111	21.44	cp	BRD-K95885906	quercetagetin	PIM inhibitor	PIM1	PIM inhibitor
2112	21.31	cp	BRD-K37206356	rhamnetin	HDAC inhibitor	ALOX5, MAPK8	HDAC inhibitor
2113	21.25	cp	BRD-K77947974	fluspirilene	Dopamine receptor antagonist	DRD2, HTR2A, CACNG1, HRH1, HTR1A, HTR1D, HTR1E	Dopamine receptor antagonist
2115	21.08	cp	BRD-K39987650	bisacodyl	Laxative		Laxative
2119	20.91	cp	BRD-A09472452	flecainide	Sodium channel blocker	SCN5A, KCNA5, KCNA7, SCN4A	Sodium channel blocker
2121	20.83	cp	BRD-K54771420	glycocholic-acid	Cholesterol inhibitor	FABP6	Cholesterol inhibitor
2125	20.19	cp	BRD-K61250553	loperamide	Opioid receptor agonist	OPRM1, OPRD1, CACNA1A, CALM1, CYP2B6, CYP2C8, NPR2, OPRK1, POMC	Opioid receptor agonist
2133	19.52	cp	BRD-K56558538	ambroxol	Sodium channel blocker	GBA	Sodium channel blocker
2136	19.33	cp	BRD-K68507560	dicycloverine	Acetylcholine receptor antagonist	CHRM1, CHRM2, CHRM3	Acetylcholine receptor antagonist
2138	18.68	cp	BRD-K04877770	FTase-inhibitor-B581	Farnesyltransferase inhibitor		Farnesyltransferase inhibitor
2145	17.78	cp	BRD-K29950728	clomifene	Estrogen receptor antagonist	ESR1, AR	Estrogen receptor antagonist
2147	16.82	cp	BRD-K39733634	L-161982	Prostanoid receptor antagonist	PTGER4	Prostanoid receptor antagonist, Angiotensin receptor antagonist
2148	16.54	cp	BRD-K59369769	tozasertib	Aurora kinase inhibitor	AURKA, AURKB, ABL1, AURKC, BCR, FLT3, JAK2, DDR2, LCK	Aurora kinase inhibitor, BCR-ABL kinase inhibitor, FLT3 inhibitor, JAK inhibitor
2149	16.48	cp	BRD-K60762818	desipramine	Tricyclic antidepressant	SLC6A2, SLC6A4, ADRA1A, ADRA1B, ADRA1D, ADRA2A, ADRA2B, ADRA2C, ADRB1, ADRB2, CHRM1, CHRM2, CHRM3, CHRM4, CHRM5, DRD2, HRH1, HTR1A, HTR2A, HTR2C, SMPD1	Tricyclic antidepressant
2151	16.35	cp	BRD-A64125466	dehydrocholic-acid	choleretic agent		choleretic agent
2152	15.75	cp	BRD-K19136521	indirubin	CDK inhibitor	CDK1, CDK5, CCNE1, CDK2, CDK4, CDK5R1, CDK9, GSK3A, GSK3B, LCK, LRRK1, LRRK2	CDK inhibitor
2159	14.35	cp	BRD-A28746609	paclitaxel	Tubulin inhibitor	TUBB, NR1I2, ABCB1, BCL2, CYP2C8, MAP2, MAP4, MAPT, TLR4, TUBB1	Tubulin inhibitor
2162	13.86	cp	BRD-A72703248	SKF-96365	Calcium channel blocker	CYP3A4, TRPC1, PKD2, TRPC3, TRPC4, TRPC5, TRPV2	Calcium channel blocker
2164	13.61	cp	BRD-K79404599	enzastaurin	PKC inhibitor	PRKCB, AKT1, GSK3B, PRKCA, PRKCD, PRKCG	PKC inhibitor
2165	13.38	cp	BRD-K13819402	desoxypeganine	Acetylcholinesterase inhibitor	ACHE, MAOA	Acetylcholinesterase inhibitor, Monoamine oxidase inhibitor
2167	13.32	cp	BRD-K18194590	mephentermine	Adrenergic receptor agonist	ADRA1A, ADRA1B, ADRA1D, ADRA2A, ADRA2B, ADRA2C, ADRB1, ADRB2, ADRB3	Adrenergic receptor agonist
2171	11.56	cp	BRD-K59753853	MDL-29951	Glutamate receptor antagonist	FBP1, GPR17	Glutamate receptor antagonist
2173	11.31	cp	BRD-A15415227	GW-1929	PPAR receptor agonist	INS, PPARG	PPAR receptor agonist, Insulin sensitizer
2176	10.52	cp	BRD-K03816923	rottlerin	MAP kinase inhibitor	KCNH2, PRKCD, TGM2	MAP kinase inhibitor, Protein kinase inhibitor
2177	10.45	cp	BRD-K89997465	chlorpromazine	Dopamine receptor antagonist	DRD2, ADRA2A, ADRA2B, ADRA2C, DRD1, DRD3, DRD4, DRD5, HRH1, HTR1A, HTR2A, HTR2C, HTR6, HTR7, ADRA1A, ADRA1B, ADRA1D, CALM1, CHRM1, CHRM3, HRH4, HTR2B, KCNH2, KIF11, ORM1, ORM2, SMPD1, TRPC5	Dopamine receptor antagonist
2178	10.42	cp	BRD-K51677086	erythromycin	NFkB pathway inhibitor	CYP3A4, MLNR	NFkB pathway inhibitor
2181	10.15	cp	BRD-K91699951	benzonatate	Local anesthetic	SCN5A	Local anesthetic
2182	9.99	cp	BRD-K68143200	SA-792541	CDC inhibitor	CASP3, CDC25A, CDC25B	CDC inhibitor
2183	9.87	cp	BRD-K96084870	DMBI	PDGFR receptor inhibitor	PDGFRB	PDGFR receptor inhibitor, VEGFR inhibitor
2186	9.53	cp	BRD-K76810206	nicergoline	Adrenergic receptor antagonist	ADRA1A	Adrenergic receptor antagonist
2188	8.54	cp	BRD-K78431006	crizotinib	ALK inhibitor	ALK, MET, CYP2B6, CYP3A5, MST1R, ROS1	ALK inhibitor
2195	7.02	cp	BRD-A16694057	bisphenol-a	PPAR receptor antagonist	AR, ESR2, ESRRG, PPARG	PPAR receptor antagonist
2198	6.4	cp	BRD-K03842655	penitrem-a	Potassium channel blocker	KCNMA1	Potassium channel blocker
2199	5.69	cp	BRD-K46384212	o-3M3FBS	phospholipase activator		phospholipase activator
2200	5.51	cp	BRD-K17561142	amiodarone	Potassium channel blocker	KCNH2, ADRB1, CACNA1H, CACNA2D2, CHRM3, CYP2C8, KCNA7, SCN5A	Potassium channel blocker
2202	4.34	cp	BRD-K91290917	amodiaquine	Histamine receptor agonist	HNMT, CYP2C8	Histamine receptor agonist
2238	0	cp	BRD-K84663978	trequinsin	Phosphodiesterase inhibitor	PDE4A, PDE4B, PDE4C, PDE4D, PDE5A, PTGIR	Phosphodiesterase inhibitor
2239	0	cp	BRD-K79877282	PF-543	Sphingosine kinase inhibitor	SPHK1	Sphingosine kinase inhibitor
2240	0	cp	BRD-A70731303	avrainvillamide-analog-5	nucleophosmin inhibitor	NPM1	nucleophosmin inhibitor
3188	0	cp	BRD-A00267231	hemado	Adenosine receptor agonist	ADORA3, ADORA1, ADORA2A, ADORA2B	Adenosine receptor agonist
3189	0	cp	BRD-M41783010	acamprosate	Glutamate receptor antagonist	GABRA1, GABRA2, GABRA3, GABRA4, GABRA5, GABRA6, GABRB1, GABRB2, GABRB3, GABRD, GABRE, GABRG1, GABRG2, GABRG3, GABRP, GABRQ, GRIN1, GRIN2A, GRIN2B, GRIN2C, GRIN2D, GRIN3A, GRIN3B, GRM5	Glutamate receptor antagonist
3190	0	cp	BRD-K99174507	cardiogenol-c	Cardiomyogenesis inducer		Cardiomyogenesis inducer
3191	0	cp	BRD-K99107520	felbamate	Glutamate receptor antagonist	GRIN2A, GRIN2B, GRIN3A	Glutamate receptor antagonist
3192	0	cp	BRD-K98769987	flumazenil	Benzodiazepine receptor antagonist	GABRA1, GABRA2, GABRA3, GABRA5, GABRA4, GABRA6, GABRB1, GABRB2, GABRB3, GABRD, GABRE, GABRG1, GABRG2, GABRG3, GABRP, GABRQ	Benzodiazepine receptor antagonist
3193	0	cp	BRD-K98426715	tubacin	HDAC inhibitor	HDAC6	HDAC inhibitor
3194	0	cp	BRD-K97399794	quercetin	Polar auxin transport inhibitor	PIK3CG, AKR1B1, ATP5A1, ATP5B, ATP5C1, CYP2C8, EGFR, GAA, HCK, HIBCH, MAOA, PIM1, PTPN1, SCN5A, SIRT1, STK17B, UGT3A1, XDH	Polar auxin transport inhibitor
3195	0	cp	BRD-K97181089	amiloride	Sodium channel blocker	SCNN1A, ASIC1, ASIC2, SCNN1B, SCNN1G, AOC1, ASIC3, PKD2, PKD2L1, PLAU, SCNN1D, SLC9A1, TRPC7, TRPV2	Sodium channel blocker
3196	0	cp	BRD-K94176593	TWS-119	Glycogen synthase kinase inhibitor	GSK3B, JUN, MYC	Glycogen synthase kinase inhibitor
3197	0	cp	BRD-K93201660	ML-7	Myosin light chain kinase inhibitor	MYLK	Myosin light chain kinase inhibitor
3198	0	cp	BRD-K92758126	gibberellic-acid	NFkB pathway inhibitor	AADACL2	NFkB pathway inhibitor
3199	0	cp	BRD-K91263825	nortriptyline	Tricyclic antidepressant	KCNJ10, SLC6A2, SLC6A4, ADRA1A, ADRA1B, ADRA1D, ADRA2A, ADRA2B, ADRA2C, ADRB1, ADRB2, ADRB3, CHRM1, CHRM2, CHRM3, CHRM4, CHRM5, CYP2C19, DRD2, HRH1, HTR1A, HTR2A, HTR2C, HTR6, PGRMC1, PIK3CD, SIGMAR1	Tricyclic antidepressant
3200	0	cp	BRD-K90524085	MY-5445	Phosphodiesterase inhibitor	PDE5A	Phosphodiesterase inhibitor, Platelet aggregation inhibitor
3201	0	cp	BRD-K90259198	W-7	Calmodulin antagonist	CALM1, CALM2, KCNA5, KCNH2, TNNC1, TNNI3	Calmodulin antagonist, Potassium channel blocker
3202	0	cp	BRD-K89210380	biotin	Vitamin B	ACACA, ACACB, HLCS, MCCC1, MCCC2, PC, PCCA, PCCB, SLC5A6	Vitamin B
3203	0	cp	BRD-K88701661	dimercaptosuccinic-acid	Chelating agent	DNMT1	Chelating agent
3204	0	cp	BRD-K87932577	CDK1-5-inhibitor	CDK inhibitor	CDK1, CDK5, GSK3B	CDK inhibitor, Glycogen synthase kinase inhibitor
3205	0	cp	BRD-K87919739	tyrphostin-AG-825	Receptor tyrosine protein kinase inhibitor	ERBB2	Receptor tyrosine protein kinase inhibitor
3206	0	cp	BRD-K87158025	benzamil	Sodium channel blocker	PKD2L1, SCNN1A, SCNN1B, SCNN1G, ASIC1, SCNN1D, SLC8A1	Sodium channel blocker
3207	0	cp	BRD-K86958018	olvanil	TRPV agonist	TRPV1, CNR1, GPR119	TRPV agonist
3208	0	cp	BRD-K84595254	strophanthidin	ATPase inhibitor	ATP1A1, ATP1A2, ATP1A3, ATP1A4, ATP1B1, ATP1B2, ATP1B3, ATP1B4, FXYD2	ATPase inhibitor
3209	0	cp	BRD-K83597974	pargyline	Monoamine oxidase inhibitor	MAOB, MAOA	Monoamine oxidase inhibitor
3210	0	cp	BRD-K82983861	GW-0742	PPAR receptor agonist	INS, PPARD	PPAR receptor agonist, Insulin sensitizer
3211	0	cp	BRD-K81225797	SCH-58261	Adenosine receptor antagonist	ADORA2A, ADORA1, ADORA2B, ADORA3	Adenosine receptor antagonist
3212	0	cp	BRD-K81209159	herniarin	Acetylcholinesterase inhibitor	ACHE, CA1, CA12, CA14, CA4, CA6, CA9	Acetylcholinesterase inhibitor
3213	0	cp	BRD-K79145749	dibenzepin	Norepinephrine reuptake inhibitor		Norepinephrine reuptake inhibitor
3214	0	cp	BRD-K78637815	LY-320135	Cannabinoid receptor antagonist	CNR1	Cannabinoid receptor antagonist
3215	0	cp	BRD-K78280988	anandamide	Cannabinoid receptor agonist	CNR1, CNR2, TRPV1, CACNA1G, CACNA1H, CACNA1I, GLRA1, GPR119, GPR18, GPR55, KCNA2, KCND3, KCNK3, KCNK9, TRPM8	Cannabinoid receptor agonist
3216	0	cp	BRD-K77641333	naphazoline	Adrenergic receptor agonist	ADRA1A, ADRA2A	Adrenergic receptor agonist
3217	0	cp	BRD-K76840893	RS-17053	Adrenergic receptor antagonist	ADRA1A, ADRA1D	Adrenergic receptor antagonist
3218	0	cp	BRD-K76674262	homoharringtonine	Protein synthesis inhibitor	RPL3	Protein synthesis inhibitor
3219	0	cp	BRD-K76304753	phenazopyridine	Local anesthetic	SCN1A	Local anesthetic
3220	0	cp	BRD-K76274772	MAPP-D-erythro	Ceramidase inhibitor		Ceramidase inhibitor
3221	0	cp	BRD-K76064317	tyrphostin-AG-1296	FLT3 inhibitor	FLT3	FLT3 inhibitor
3222	0	cp	BRD-K75641298	metoclopramide	Dopamine receptor antagonist	DRD2, HTR3A, HTR4, CHRM1, HTR3B	Dopamine receptor antagonist, Serotonin receptor antagonist
3223	0	cp	BRD-K74430258	1,2-dichlorobenzene	Hepatotoxicant		Hepatotoxicant, Organic compound
3224	0	cp	BRD-K74195153	irsogladine	Phosphodiesterase inhibitor	PDE4A	Phosphodiesterase inhibitor
3225	0	cp	BRD-K73109821	diazoxide	Potassium channel activator	ATP1A1, CA1, CA2, KCNJ11, KCNMA1, SLC12A3	Potassium channel activator
3226	0	cp	BRD-K72816382	cinalukast	Leukotriene receptor antagonist	CYSLTR1	Leukotriene receptor antagonist
3227	0	cp	BRD-K72541103	JAK3-inhibitor-I	JAK inhibitor	JAK3	JAK inhibitor
3228	0	cp	BRD-K71860425	CDK2-5-inhibitor	CDK inhibitor	CDK2, CDK5	CDK inhibitor
3229	0	cp	BRD-K71731651	PNU-120596	Acetylcholine receptor agonist	CHRNA7	Acetylcholine receptor agonist
3230	0	cp	BRD-K71534238	GW-9508	Free fatty acid receptor agonist	FFAR4, FFAR1	Free fatty acid receptor agonist, G protein-coupled receptor agonist
3231	0	cp	BRD-K71499074	diclofenamide	Carbonic anhydrase inhibitor	CA1, CA2, CA4, CA12, CA7	Carbonic anhydrase inhibitor
3232	0	cp	BRD-K70881766	solanine	Acetylcholinesterase inhibitor		Acetylcholinesterase inhibitor
3233	0	cp	BRD-K70241288	L-692585	Growth hormone releasing peptide ligand agonist	GH1, GHSR	Growth hormone releasing peptide ligand agonist
3234	0	cp	BRD-K69556541	ryanodine	Calcium channel blocker	RYR1, RYR2, RYR3	Calcium channel blocker
3235	0	cp	BRD-K69195780	NAN-190	Serotonin receptor agonist	HTR1A, ADRA1A, ADRA1B, ADRA1D, HTR1F	Serotonin receptor agonist
3236	0	cp	BRD-K68620903	dydrogesterone	Progesterone receptor agonist	PGR	Progesterone receptor agonist
3237	0	cp	BRD-K68392338	ZK-93426	Benzodiazepine receptor antagonist	GABRA1, GABRA2, GABRA3, GABRA5	Benzodiazepine receptor antagonist
3238	0	cp	BRD-K68341547	W-9	Calmodulin antagonist	CALM2	Calmodulin antagonist
3239	0	cp	BRD-K68095457	palmitoylethanolamide	Cannabinoid receptor agonist	CNR2, GPR119, GPR55	Cannabinoid receptor agonist
3240	0	cp	BRD-K67860401	AR-A014418	Glycogen synthase kinase inhibitor	GSK3B	Glycogen synthase kinase inhibitor
3241	0	cp	BRD-K67298865	SB-431542	TGF beta receptor inhibitor	TGFBR1, ACVR1C, ACVR1B	TGF beta receptor inhibitor
3242	0	cp	BRD-K67261995	adipiodone	Contrast agent	ALB	Contrast agent
3243	0	cp	BRD-K66707493	lawsone	Coloring agent		Coloring agent
3244	0	cp	BRD-K64670467	JNJ-16259685	Glutamate receptor antagonist	GRM1	Glutamate receptor antagonist
3245	0	cp	BRD-K64402243	ivachtin	Caspase inhibitor	CASP3	Caspase inhibitor
3246	0	cp	BRD-K63784565	BRD-K63784565	Topoisomerase inhibitor	TOP1	Topoisomerase inhibitor
3247	0	cp	BRD-K63606607	bufalin	ATPase inhibitor	ATP1A1	ATPase inhibitor
3248	0	cp	BRD-K63151507	MNITMT	Lymphocyte inhibitor		Lymphocyte inhibitor
3249	0	cp	BRD-K62609077	scoulerine	Adrenergic receptor antagonist	ADRA1D, ADRA2A, GABRA1	Adrenergic receptor antagonist, GABA receptor antagonist, Serotonin receptor antagonist
3250	0	cp	BRD-K62353524	DY-131	Estrogen receptor agonist	ESR2, ESRRB, ESRRG	Estrogen receptor agonist
3251	0	cp	BRD-K62310379	fluticasone	Glucocorticoid receptor agonist	NR3C1, CYP3A5, CYP3A7, NR3C2, PGR, PLA2G4A	Glucocorticoid receptor agonist
3252	0	cp	BRD-K62289640	lylamine	Cannabinoid receptor agonist	CNR1	Cannabinoid receptor agonist
3253	0	cp	BRD-K60640630	mometasone	Glucocorticoid receptor agonist	NR3C1	Glucocorticoid receptor agonist, Immunosuppressant
3254	0	cp	BRD-K60511616	pravastatin	HMGCR inhibitor	HMGCR, SLCO1B1	HMGCR inhibitor
3255	0	cp	BRD-K60230970	MG-132	Proteasome inhibitor	PSMB1	Proteasome inhibitor
3256	0	cp	BRD-K60184833	tyrphostin-46	Tyrosine kinase inhibitor	EGFR	Tyrosine kinase inhibitor
3257	0	cp	BRD-K60174629	z-prolyl-prolinal	Prolyl endopeptidase inhibitor	PREP	Prolyl endopeptidase inhibitor
3258	0	cp	BRD-K60060639	methyllidocaine	antiarrhythmic medication		antiarrhythmic medication
3259	0	cp	BRD-K59851896	calycanthine	GABA release inhibitor		GABA release inhibitor
3260	0	cp	BRD-K56596464	QX-314	Sodium channel blocker	MAPK14, TGFBR1	Sodium channel blocker
3261	0	cp	BRD-K56450366	NSC-94258	Antineoplastic	AKR1B1, CYP19A1, HSD17B1	Antineoplastic
3262	0	cp	BRD-K54759182	dosulepin	Norepinephrine reuptake inhibitor	SLC6A2, SLC6A4, CHRM1, CHRM2, CHRM3, CHRM4, CHRM5, CYP2C19, HRH1	Norepinephrine reuptake inhibitor, Tricyclic antidepressant, Serotonin reuptake inhibitor
3263	0	cp	BRD-K54704028	BAY-36-7620	Glutamate receptor antagonist	GRM1	Glutamate receptor antagonist
3264	0	cp	BRD-K53878242	MMPX	Phosphodiesterase inhibitor		Phosphodiesterase inhibitor
3265	0	cp	BRD-K53318339	vinpocetine	Phosphodiesterase inhibitor	PDE1A, PDE1C, SCN10A	Phosphodiesterase inhibitor, Sodium channel blocker
3266	0	cp	BRD-K52930707	rescinnamine	ACE inhibitor	ACE	ACE inhibitor
3267	0	cp	BRD-K51918615	iodophenpropit	Histamine receptor antagonist	HRH3, HRH4, GRIN2B	Histamine receptor antagonist
3268	0	cp	BRD-K50859149	sulfafurazole	Bacterial antifolate		Bacterial antifolate
3269	0	cp	BRD-K50384076	7,4'-dihydroxyflavone	Opioid receptor antagonist	CYP19A1	Opioid receptor antagonist
3270	0	cp	BRD-K50325075	UCL-2077	Slow after hyperpolarization channel blocker		Slow after hyperpolarization channel blocker
3271	0	cp	BRD-K48367671	febuxostat	Xanthine oxidase inhibitor	XDH	Xanthine oxidase inhibitor
3272	0	cp	BRD-K48029790	OBAA	Phospholipase inhibitor	PLA2G1B	Phospholipase inhibitor
3273	0	cp	BRD-K46556543	canrenoic-acid	Mineralocorticoid receptor antagonist		Mineralocorticoid receptor antagonist
3274	0	cp	BRD-K46469693	SCH-442416	Adenosine receptor antagonist	ADORA1, ADORA2A, ADORA2B, ADORA3	Adenosine receptor antagonist
3275	0	cp	BRD-K46142322	RS-67333	Serotonin receptor partial agonist	HTR4	Serotonin receptor partial agonist
3276	0	cp	BRD-K44899736	RO-16-6941	Monoamine oxidase inhibitor		Monoamine oxidase inhibitor
3277	0	cp	BRD-K44067360	flufenamic-acid	Chloride channel blocker	AKR1C3, AR, PTGS1, PTGS2, ANO1, GJA1, GJA10, GJA3, GJA4, GJA5, GJA8, GJA9, GJB1, GJB2, GJB3, GJB4, GJB5, GJB6, GJB7, GJC1, GJC2, GJC3, GJD2, GJD3, GJD4, GJE1, PANX1, PANX2, PANX3, PKD2L1, TRPC5, TRPM2, TRPM5	Chloride channel blocker
3278	0	cp	BRD-K43978949	PIT	Purinergic receptor antagonist	P2RY1	Purinergic receptor antagonist
3279	0	cp	BRD-K43887077	dopamine	Dopamine receptor agonist	DRD2, DRD1, DRD3, DRD4, DRD5, DBH, HTR1A, HTR7, SLC6A2, SLC6A3, SLC6A4	Dopamine receptor agonist
3280	0	cp	BRD-K43860855	iobenguane	Antineoplastic		Antineoplastic
3281	0	cp	BRD-K43245338	MDL-28170	Calpain inhibitor	CAPN1, CTSB, CTSL	Calpain inhibitor
3282	0	cp	BRD-K40992116	parachlorophenol	Anti-infective		Anti-infective
3283	0	cp	BRD-K40656405	L-165041	PPAR receptor agonist	PPARD	PPAR receptor agonist
3284	0	cp	BRD-K39965020	doconexent	PPAR receptor agonist	FFAR1, PPARA, PTGS1, PTGS2	PPAR receptor agonist
3285	0	cp	BRD-K39670393	amthamine	Histamine receptor agonist	HRH2	Histamine receptor agonist
3286	0	cp	BRD-K38903228	hesperidin	Flavanone glycoside	CACNA1B	Flavanone glycoside
3287	0	cp	BRD-K36864847	BD-1047	Adrenergic receptor antagonist	SIGMAR1	Adrenergic receptor antagonist
3288	0	cp	BRD-K36638830	anabasine	Acetylcholine receptor agonist		Acetylcholine receptor agonist
3289	0	cp	BRD-K36258877	AZ-10417808	Caspase inhibitor	CASP3	Caspase inhibitor
3290	0	cp	BRD-K34608650	BRD-K34608650	Cannabinoid receptor agonist	CNR2	Cannabinoid receptor agonist
3291	0	cp	BRD-K34533029	tyrphostin-AG-494	EGFR inhibitor	EGFR	EGFR inhibitor
3292	0	cp	BRD-K34441861	moexipril	ACE inhibitor	ACE, ACE2	ACE inhibitor
3293	0	cp	BRD-K34092021	arvanil	TRPV agonist	CNR1, TRPV1	TRPV agonist
3294	0	cp	BRD-K33864865	LY-225910	CCK receptor antagonist	CCKBR	CCK receptor antagonist
3295	0	cp	BRD-K32906660	bis-tyrphostin	EGFR inhibitor	DNM1, EGFR	EGFR inhibitor
3296	0	cp	BRD-K32526544	DCEBIO	Potassium channel activator	KCNN2, KCNN3, KCNN4	Potassium channel activator
3297	0	cp	BRD-K32501161	vanoxerine	Dopamine uptake inhibitor	SLC6A3, MAOA, MAOB	Dopamine uptake inhibitor
3298	0	cp	BRD-K31699485	DMEOB	glutamate receptor modulator		glutamate receptor modulator
3299	0	cp	BRD-K31491153	1-phenylbiguanide	Serotonin receptor agonist	HTR3A, HTR3B	Serotonin receptor agonist
3300	0	cp	BRD-K29668683	BD-1063	Sigma receptor antagonist	SIGMAR1	Sigma receptor antagonist
3301	0	cp	BRD-K29555132	arachidonamide	Cannabinoid receptor agonist	CNR1, CNR2	Cannabinoid receptor agonist
3302	0	cp	BRD-K29173907	isoflupredone	Glucocorticoid receptor agonist	NR3C1	Glucocorticoid receptor agonist
3303	0	cp	BRD-K28761384	zuclopenthixol	Dopamine receptor antagonist	DRD2, DRD1, ADRA1A, ADRA2A, DRD5, HRH1, HTR2A	Dopamine receptor antagonist
3304	0	cp	BRD-K27737647	H-89	PKA inhibitor	PRKACA, GSG2, KCNA2, KCNA3, KCNA5, KCNAB2, KCNC1, KCNC2, KCNC3, KCNE1, KCNE2, KCNE3, KCNE4, KCNH1, KCNH2, KCNQ1, KCNQ2, KCNQ3, KCNQ5, KCNS3, PKIA	PKA inhibitor
3305	0	cp	BRD-K27665173	D-64406	PDGFR receptor inhibitor	FLT3, PDGFRA, PDGFRB	PDGFR receptor inhibitor
3306	0	cp	BRD-K26669427	WR-216174	PFMRK inhibitor		PFMRK inhibitor
3307	0	cp	BRD-K25906698	immepip	Histamine receptor agonist	HRH3, HRH4	Histamine receptor agonist
3308	0	cp	BRD-K25186396	tangeritin	Cell cycle inhibitor		Cell cycle inhibitor
3309	0	cp	BRD-K24526313	levcromakalim	Potassium channel activator	KCNJ8, ABCC9, KCNJ5	Potassium channel activator
3310	0	cp	BRD-K24201553	SB-269970	Serotonin receptor antagonist	HTR7	Serotonin receptor antagonist
3311	0	cp	BRD-K23922020	arecaidine	Acetylcholine receptor agonist	CHRM1, CHRM2, CHRM3, CHRM4	Acetylcholine receptor agonist
3312	0	cp	BRD-K23583188	lavendustin-a	EGFR inhibitor	EGFR, LCK	EGFR inhibitor
3313	0	cp	BRD-K21667562	AM-404	Cyclooxygenase inhibitor	TRPV1, CNR1, CNR2, FAAH	Cyclooxygenase inhibitor, FAAH inhibitor, TRPV antagonist
3314	0	cp	BRD-K20313525	rosmarinic-acid	GABA transaminase inhibitor	MCL1, TYR	GABA transaminase inhibitor
3315	0	cp	BRD-K20141153	atomoxetine	Norepinephrine transporter inhibitor	SLC6A2, SLC6A3, SLC6A4, GRIN1, GRIN2A, GRIN2B, GRIN2C, GRIN2D, GRIN3A, GRIN3B	Norepinephrine transporter inhibitor
3316	0	cp	BRD-K19525698	ozagrel	Thromboxane synthase inhibitor	TBXAS1	Thromboxane synthase inhibitor
3317	0	cp	BRD-K19284129	salvinorin-a	Opioid receptor agonist	OPRK1, OPRD1, OPRM1	Opioid receptor agonist
3318	0	cp	BRD-K18905250	ST-91	Adrenergic receptor agonist		Adrenergic receptor agonist
3319	0	cp	BRD-K18757346	U-46619	Thromboxane receptor agonist	PTGDR, PTGDR2, PTGER1, PTGER2, PTGER3, PTGER4, PTGFR, PTGIR, TBXA2R	Thromboxane receptor agonist
3320	0	cp	BRD-K18618618	cimetidine	Histamine receptor antagonist	HRH2, SLC29A4, SLC47A1, SLC47A2	Histamine receptor antagonist
3321	0	cp	BRD-K18316707	O-1918	Cannabinoid receptor antagonist		Cannabinoid receptor antagonist
3322	0	cp	BRD-K17008822	BD-1008	Sigma receptor antagonist		Sigma receptor antagonist
3323	0	cp	BRD-K16977723	PP-3	EGFR inhibitor		EGFR inhibitor
3324	0	cp	BRD-K16444452	ibudilast	Leukotriene receptor antagonist	PDE4A, PDE4B, PDE4C, MIF, PDE10A, PDE3A, PDE4D, TLR4, CYSLTR1, IL1B, IL6, PDE11A, PDE5A	Leukotriene receptor antagonist, Phosphodiesterase inhibitor
3325	0	cp	BRD-K16233984	eriochrome-black-t	Azo dye		Azo dye
3326	0	cp	BRD-K16195444	oxymetazoline	Adrenergic receptor agonist	ADRA1A, ADRA2A, ADRA1B, ADRA1D, ADRA2B, ADRA2C, CYP2C19, HTR1B, HTR1D, HTR2C	Adrenergic receptor agonist
3327	0	cp	BRD-K15791587	L-733060	Tachykinin antagonist	TACR1	Tachykinin antagonist
3328	0	cp	BRD-K15588452	R-96544	Serotonin receptor antagonist	HTR2A	Serotonin receptor antagonist
3329	0	cp	BRD-K14993104	bemegride	Chemoreceptor agonist	GABRA1	Chemoreceptor agonist
3330	0	cp	BRD-K14821540	FCCP	Mitochondrial oxidative phosphorylation uncoupler		Mitochondrial oxidative phosphorylation uncoupler
3331	0	cp	BRD-K14807180	SB-221284	Serotonin receptor antagonist	HTR2B, HTR2C, HTR2A	Serotonin receptor antagonist
3332	0	cp	BRD-K14765469	vesamicol	Acetylcholinesterase inhibitor	SLC18A3	Acetylcholinesterase inhibitor
3333	0	cp	BRD-K14643723	4-(2-Amino-ethyl)-benzenesulfonamide	carbonic anhydrase inhibitor	CA2, CA1, CA9, CA12, CA14, CA4	carbonic anhydrase inhibitor
3334	0	cp	BRD-K14618467	IKK-16	IKK inhibitor	IKBKB	IKK inhibitor
3335	0	cp	BRD-K14200658	syrosingopine	Vesicular monoamine transporter inhibitor	SLC18A2, SLC18A1	Vesicular monoamine transporter inhibitor
3336	0	cp	BRD-K13169950	NSC-3852	HDAC inhibitor	HDAC1	HDAC inhibitor
3337	0	cp	BRD-K12906962	dichlorobenzamil	Sodium/calcium exchange inhibitor		Sodium/calcium exchange inhibitor
3338	0	cp	BRD-K12867552	THM-I-94	HDAC inhibitor	HDAC1, HDAC10, HDAC2, HDAC3, HDAC6, HDAC8	HDAC inhibitor
3339	0	cp	BRD-K12516989	zaprinast	Phosphodiesterase inhibitor	PDE5A, GPR35, PDE1A, PDE4D, PDE9A	Phosphodiesterase inhibitor
3340	0	cp	BRD-K12357156	AG-490	EGFR inhibitor	JAK2, JAK3, EGFR, STAT3	EGFR inhibitor, ErbB2 inhibitor, JAK inhibitor
3341	0	cp	BRD-K12120659	GR-144053	Integrin antagonist	ITGB3, ITGA2B	Integrin antagonist
3342	0	cp	BRD-K11927976	ER-27319	Mediator release inhibitor	SYK	Mediator release inhibitor, SYK inhibitor
3343	0	cp	BRD-K11911061	GR-127935	Serotonin receptor antagonist	HTR1B, HTR1D, HTR1A, HTR2A, HTR2C, HTR1E, HTR1F, HTR2B, HTR6	Serotonin receptor antagonist
3344	0	cp	BRD-K11634954	GBR-13069	Dopamine uptake inhibitor	SLC6A3	Dopamine uptake inhibitor
3345	0	cp	BRD-K11163873	phenanthridone	PARP inhibitor	PARP1	PARP inhibitor
3346	0	cp	BRD-K10843433	phenylbutazone	Cyclooxygenase inhibitor	PTGS2, PTGS1, PTGIS	Cyclooxygenase inhibitor, Prostanoid receptor antagonist
3347	0	cp	BRD-K09963420	saquinavir	HIV protease inhibitor	CYP3A4, CYP3A5	HIV protease inhibitor
3348	0	cp	BRD-K09764130	mead-ethanolamide	Cannabinoid receptor agonist		Cannabinoid receptor agonist
3349	0	cp	BRD-K09635134	l-erythro-MAPP	negative control for D-erythro-MAPP		negative control for D-erythro-MAPP
3350	0	cp	BRD-K09549677	mibefradil	T-type calcium channel blocker	CACNA1G, CACNA1H, CACNA1C, CACNA1I, ANO1, CACNA1D, CACNA1F, CACNA1S, CACNB1, CACNB2, CACNB3, CACNB4, CATSPER1, CATSPER2, CATSPER3, CATSPER4, CYP3A5, CYP3A7, SCN2A, SCN4A, SCN5A, SCN9A	T-type calcium channel blocker
3351	0	cp	BRD-K08619838	tremorine	Acetylcholine receptor agonist		Acetylcholine receptor agonist
3352	0	cp	BRD-K08619574	thioproperazine	Dopamine receptor antagonist	ADRA1A, ADRA1B, DRD1, DRD2, HTR1A, HTR2A	Dopamine receptor antagonist
3353	0	cp	BRD-K07888196	tyrphostin-AG-538	IGF-1 inhibitor	EGFR	IGF-1 inhibitor
3354	0	cp	BRD-K07691486	roscovitine	CDK inhibitor	CDK2, CDK9, CDK7, CDK1, CDK5	CDK inhibitor
3355	0	cp	BRD-K07325606	hispidin	PKC inhibitor	PREP, PRKCB, PTGS2, XDH	PKC inhibitor
3356	0	cp	BRD-K07220430	cinnarizine	Calcium channel blocker	HRH1, CACNA1C, CACNA1D, CACNA1F, CACNA1G, CACNA1H, CACNA1I, CACNA1S, CHRM1, CHRM2, CHRM3, CHRM4, CHRM5, DRD1, DRD2, DRD5	Calcium channel blocker
3357	0	cp	BRD-K06817181	BRD-K06817181	JAK inhibitor	JAK2	JAK inhibitor
3358	0	cp	BRD-K06753942	nobiletin	MEK inhibitor	ABCB1, MAP2K1, TYR	MEK inhibitor
3359	0	cp	BRD-K06426971	ryuvidine	Histone lysine methyltransferase inhibitor	CDK4, CDK2	Histone lysine methyltransferase inhibitor
3360	0	cp	BRD-K06208435	YS-035	Calcium channel blocker		Calcium channel blocker
3361	0	cp	BRD-K06159959	CCMQ	Inhibitor of the binding of homoquinolinic acid to non-NMDA sensitive sites		Inhibitor of the binding of homoquinolinic acid to non-NMDA sensitive sites
3362	0	cp	BRD-K04185004	oxybuprocaine	Local anesthetic	SCN10A	Local anesthetic
3363	0	cp	BRD-K03600606	catechin	Beta secretase inhibitor	BACE1, CA1, CA12, CA14, CA2, CA4, CA6, CA9, FASN, PTGS1, SCN5A	Beta secretase inhibitor, Fatty acid synthase inhibitor, LDL antioxidant
3364	0	cp	BRD-K03440695	boldine	Acetylcholine receptor antagonist	CHRNA4, CHRNB2, DRD1, DRD2	Acetylcholine receptor antagonist, Dopamine receptor antagonist
3365	0	cp	BRD-K03384561	roquinimex	Angiogenesis inhibitor		Angiogenesis inhibitor, TNF production inhibitor
3366	0	cp	BRD-K02607075	tubocurarine	Acetylcholine receptor antagonist	CHRNA2, HTR3A, ACHE, HTR3B, KCNN1, KCNN2, KCNN3, ZACN	Acetylcholine receptor antagonist
3367	0	cp	BRD-K02590140	O-2050	Cannabinoid receptor antagonist	CNR1	Cannabinoid receptor antagonist
3368	0	cp	BRD-K02283807	GR-32191	Thromboxane receptor antagonist	TBXA2R	Thromboxane receptor antagonist
3369	0	cp	BRD-K00675675	CL-82198	Metalloproteinase inhibitor	MMP13	Metalloproteinase inhibitor
3370	0	cp	BRD-K00610438	altanserin	Serotonin receptor antagonist	HTR2A, HTR2C	Serotonin receptor antagonist
3371	0	cp	BRD-K00312224	PPT	Estrogen receptor agonist	ESR1	Estrogen receptor agonist
3372	0	cp	BRD-A99449986	MT-21	Caspase activator	CYCS, SLC25A4	Caspase activator
3373	0	cp	BRD-A99177642	deltaline	Acetylcholine receptor antagonist	CHRNA7	Acetylcholine receptor antagonist
3374	0	cp	BRD-A97730597	hexylcaine	Sodium channel blocker	SCN5A, SCN10A	Sodium channel blocker
3375	0	cp	BRD-A95939040	sertaconazole	Sterol demethylase inhibitor		Sterol demethylase inhibitor
3376	0	cp	BRD-A95696820	acadesine	AMPK activator		AMPK activator
3377	0	cp	BRD-A95445494	maackiain	Sodium/glucose cotransporter inhibitor	SLC5A2	Sodium/glucose cotransporter inhibitor
3378	0	cp	BRD-A93000692	ciglitazone	PPAR receptor agonist	PPARG, INS	PPAR receptor agonist
3379	0	cp	BRD-A87125127	3-matida	Glutamate receptor antagonist	GRM1	Glutamate receptor antagonist
3380	0	cp	BRD-A81177136	KN-62	Calcium-calmodulin dependent protein kinase inhibitor	AKT1, CAMK2A, CHEK1, LCK, MAPK1, MAPK11, MAPK12, MAPK14, MAPK8, P2RX7, PRKCA, ROCK1, RPS6KB1, SGK1	Calcium-calmodulin dependent protein kinase inhibitor, Purinergic receptor antagonist
3381	0	cp	BRD-A80928489	1-monopalmitin	P-glycoprotein inhibitor	ABCB1	P-glycoprotein inhibitor
3382	0	cp	BRD-A78322124	dobutamine	Adrenergic receptor agonist	ADRB1, ADRB2, ADRA1A	Adrenergic receptor agonist
3383	0	cp	BRD-A73605923	mocimycin	Protein synthesis inhibitor		Protein synthesis inhibitor
3384	0	cp	BRD-A73581086	ergometrine	Adrenergic receptor agonist	ADRA1A, HTR1E, HTR2A	Adrenergic receptor agonist, Serotonin receptor agonist
3385	0	cp	BRD-A71459254	cymarin	ATPase inhibitor	ATP1A1	ATPase inhibitor
3386	0	cp	BRD-A68281735	REV-5901	Leukotriene receptor antagonist	ALOX5	Leukotriene receptor antagonist, Lipoxygenase inhibitor
3387	0	cp	BRD-A53576514	orphenadrine	Acetylcholine receptor antagonist	CYP2B6, GRIN1, GRIN2D, GRIN3A, GRIN3B, HRH1, SCN10A, SLC6A2	Acetylcholine receptor antagonist
3388	0	cp	BRD-A49906757	scopolamine	Acetylcholine receptor antagonist	CHRM2, CHRM1, CHRM3, CHRM4, CHRM5, SI	Acetylcholine receptor antagonist
3389	0	cp	BRD-A49358627	ciprofibrate	PPAR receptor agonist	PPARA, LPL	PPAR receptor agonist
3390	0	cp	BRD-A47633927	NPC-15199	ICAM1 antagonist	ICAM1, PPARG	ICAM1 antagonist
3391	0	cp	BRD-A45499626	UBP-302	Glutamate receptor antagonist	GRIK1	Glutamate receptor antagonist
3392	0	cp	BRD-A45140972	meclocycline	Bacterial 30S ribosomal subunit inhibitor		Bacterial 30S ribosomal subunit inhibitor, Bacterial 50S ribosomal subunit inhibitor
3393	0	cp	BRD-A44133049	azasetron	Serotonin receptor antagonist	HTR3A, HTR3B	Serotonin receptor antagonist
3394	0	cp	BRD-A43974499	reboxetine	Adrenergic receptor antagonist	SLC6A2	Adrenergic receptor antagonist
3395	0	cp	BRD-A42553870	L-152804	Neuropeptide receptor antagonist	NPY5R	Neuropeptide receptor antagonist
3396	0	cp	BRD-A39747742	estradiol-valerate	Estrogen receptor agonist	ESR1	Estrogen receptor agonist
3397	0	cp	BRD-A38913120	BH3I-1	BCL inhibitor	BCL2	BCL inhibitor
3398	0	cp	BRD-A38747044	KU-14R	Imidazoline receptor ligand		Imidazoline receptor ligand, Putative I3 antagonist
3399	0	cp	BRD-A35033682	eriodictyol	Cytochrome P450 inhibitor	CYP1B1, NFE2L2, XDH	Cytochrome P450 inhibitor
3400	0	cp	BRD-A34706053	CGP-12177	Adrenergic receptor agonist	ADRB1, ADRB2, ADRB3	Adrenergic receptor agonist
3401	0	cp	BRD-A32164164	methyllycaconitine	Acetylcholine receptor antagonist	CHRNA7	Acetylcholine receptor antagonist
3402	0	cp	BRD-A28318179	aminomethyltransferase	Nitric oxide synthase inhibitor	NOS2	Nitric oxide synthase inhibitor
3403	0	cp	BRD-A26097136	bulleyaconitine-a	Non-opiod analgesic		Non-opiod analgesic
3404	0	cp	BRD-A23072235	pheniramine	Histamine receptor antagonist	HRH1	Histamine receptor antagonist
3405	0	cp	BRD-A21723284	naltriben	Opioid receptor antagonist	OPRD1, OPRK1, OPRM1	Opioid receptor antagonist
3406	0	cp	BRD-A20968261	WAY-213613	Glutamate inhibitor	SLC1A2	Glutamate inhibitor
3407	0	cp	BRD-A20589515	dihydroxyphenylglycine	Glutamate receptor agonist	GRM1	Glutamate receptor agonist
3408	0	cp	BRD-A17453586	MDL-72832	Serotonin receptor agonist	HTR1A	Serotonin receptor agonist
3409	0	cp	BRD-A15530910	carpindolol	Adrenergic receptor antagonist		Adrenergic receptor antagonist, Serotonin receptor antagonist
3410	0	cp	BRD-A14798026	mestranol	Estrogen receptor agonist	ESR1	Estrogen receptor agonist
3411	0	cp	BRD-A14574269	UB-165	Acetylcholine receptor agonist	CHRNA3, CHRNA4, CHRNB2	Acetylcholine receptor agonist
3412	0	cp	BRD-A12016240	LY-278584	Serotonin receptor antagonist	HTR3A	Serotonin receptor antagonist
3413	0	cp	BRD-A11813248	AM-92016	Potassium channel blocker	GRIN1, GRIN2B	Potassium channel blocker
3414	0	cp	BRD-A10355991	norketamine	Glutamate receptor antagonist	CYP2B6, CYP2C19, CYP3A5, GRIN1	Glutamate receptor antagonist
3415	0	cp	BRD-A09828896	SKF-81297	Dopamine receptor agonist	DRD1, DRD5	Dopamine receptor agonist
3416	0	cp	BRD-A09495397	bicuculline	GABA receptor antagonist	GABRA1, GABRA2, GABRA3, GABRA4, GABRA5, GABRA6, KCNN1	GABA receptor antagonist
3417	0	cp	BRD-A00758722	noretynodrel	Progestogen hormone	PGR	Progestogen hormone
3418	0	cp	BRD-K43797669	genistein	Tyrosine kinase inhibitor	CFTR, ESR2, EGFR, ESR1, ESRRA, ESRRB, ESRRG, NCOA1, NCOA2, PPARG, PTK2B, TOP2A, TRPC5	Tyrosine kinase inhibitor
3419	0	cp	BRD-A26002865	verrucarin-a	Protein synthesis inhibitor		Protein synthesis inhibitor
3420	0	cp	BRD-A02176148	tubaic-acid	Mitochondrial complex I inhibitor	MT-ND1	Mitochondrial complex I inhibitor, NADH-ubiquinone oxidoreductase (Complex I) inhibitor
3421	0	cp	BRD-K36627727	tamibarotene	Retinoid receptor agonist	RARA, RARB	Retinoid receptor agonist
3422	0	cp	BRD-U97083655	teicoplanin	Bacterial cell wall synthesis inhibitor		Bacterial cell wall synthesis inhibitor
3423	0	cp	BRD-K15891719	tenofovir	Reverse transcriptase inhibitor		Reverse transcriptase inhibitor, Cytochrome P450 inhibitor, DNA polymerase inhibitor, HIV integrase inhibitor
3424	0	cp	BRD-K66956375	oleoylethanolamide	Cannabinoid receptor agonist	CNR1, GPR119, GPR55, KCND3, PPARA	Cannabinoid receptor agonist, Glucose dependent insulinotropic receptor agonist, Potassium channel blocker, PPAR receptor agonist
3425	0	cp	BRD-K54472332	elvitegravir	HIV integrase inhibitor		HIV integrase inhibitor
3426	0	cp	BRD-K70557564	zosuquidar	P-glycoprotein inhibitor	ABCB1, ABCB4	P-glycoprotein inhibitor
3427	0	cp	BRD-K81783531	VX-222	HCV inhibitor		HCV inhibitor
3428	0	cp	BRD-K84639753	safinamide	Dopamine uptake inhibitor	MAOB, SLC6A3	Dopamine uptake inhibitor, Glutamate inhibitor, Monoamine oxidase inhibitor
3429	0	cp	BRD-K91696562	orantinib	FGFR inhibitor	PDGFRB, AURKA, AURKB, KDR, EGFR, FGFR1, FGFR2, PDGFRA, TBK1	FGFR inhibitor, VEGFR inhibitor, PDGFR receptor inhibitor
3430	0	cp	BRD-K91900765	VX-745	p38 MAPK inhibitor	MAPK14, MAPK11, MAPK12	p38 MAPK inhibitor
3431	0	cp	BRD-K73838513	cinacalcet	Calcium channel activator	CASR	Calcium channel activator
3432	0	cp	BRD-M16762496	PIK-75	DNA protein kinase inhibitor	PIK3CA, PIK3CB, PIK3CD, PIK3CG, PRKDC	DNA protein kinase inhibitor, PI3K inhibitor
3433	0	cp	BRD-K83837640	JNJ-26854165	HDAC inhibitor	HDAC1, HDAC10, HDAC11, HDAC2, HDAC3, HDAC4, HDAC5, HDAC6, HDAC7, HDAC8, HDAC9, MDM2	HDAC inhibitor
3434	0	cp	BRD-K16485616	mocetinostat	HDAC inhibitor	HDAC1, HDAC2, HDAC3, HDAC11	HDAC inhibitor
3435	0	cp	BRD-K13514097	everolimus	MTOR inhibitor	MTOR, CYP3A5, FKBP1A	MTOR inhibitor
3436	0	cp	BRD-K95901403	XL-147	PI3K inhibitor	PIK3CA, PIK3CD, PIK3CG	PI3K inhibitor
3437	0	cp	BRD-K28428262	brivanib	FGFR inhibitor	FGFR1, KDR, FLT1, CYP3A4, FGFR2, FGFR3, FLT4, KCNH2	FGFR inhibitor, VEGFR inhibitor
3438	0	cp	BRD-K02965346	SU-11274	Hepatocyte growth factor receptor inhibitor	MET	Hepatocyte growth factor receptor inhibitor, Tyrosine kinase inhibitor
3439	0	cp	BRD-M64432851	sunitinib	FLT3 inhibitor	FLT3, KDR, KIT, FLT4, FLT1, PDGFRA, PDGFRB, RET, CSF1R, FGFR1	FLT3 inhibitor, KIT inhibitor, PDGFR receptor inhibitor, RET tyrosine kinase inhibitor, VEGFR inhibitor
3440	0	cp	BRD-K74514084	pazopanib	KIT inhibitor	KDR, KIT, FLT1, FLT4, PDGFRB, PDGFRA, BRAF, CSF1R, CYP2B6, CYP2C8, CYP2E1, DDR2, FGF1, FGFR1, FGFR3, ITK, SH2B3	KIT inhibitor, PDGFR receptor inhibitor, VEGFR inhibitor
3441	0	cp	BRD-K50168500	canertinib	EGFR inhibitor	EGFR, ERBB2, ERBB4, AKT1	EGFR inhibitor
3442	0	cp	BRD-K85402309	dovitinib	EGFR inhibitor	EGFR, FGFR3, PDGFRB, CSF1R, FGFR1, FGFR2, FLT1, FLT3, FLT4, INSR, KDR, KIT, PDGFRA	EGFR inhibitor, FLT3 inhibitor, FGFR inhibitor, PDGFR receptor inhibitor, VEGFR inhibitor
3443	0	cp	BRD-K86930074	cediranib	KIT inhibitor	KDR, FLT1, FLT4, KIT, PDGFRB, CSF1R, FLT3, PDGFRA	KIT inhibitor, VEGFR inhibitor
3444	0	cp	BRD-K99964838	bosutinib	ABL inhibitor	ABL1, SRC, BCR, CAMK2G, LYN, CAMK1D, CDK2, FRK, FYN, HCK, MAP2K1, MAP2K2, MAP3K2, MAP4K5, STK10, STK24, STK4, TNK2, TXK	ABL inhibitor, BCR-ABL kinase inhibitor, SRC inhibitor
3445	0	cp	BRD-K99749624	linifanib	PDGFR receptor inhibitor	CSF1R, KDR, PDGFRB, FLT1, FLT3, FLT4, CSF1, KIT, PDGFRA, RET, TEK	PDGFR receptor inhibitor, VEGFR inhibitor
3446	0	cp	BRD-K77286328	reversine	Aurora kinase inhibitor	AURKB, ADORA3, AURKA, INCENP, MAP2K1	Aurora kinase inhibitor
3447	0	cp	BRD-K60460488	nelfinavir	HIV protease inhibitor	CYP2C19, CYP3A5, CYP3A7	HIV protease inhibitor
3448	0	cp	BRD-K46212057	voriconazole	Cytochrome P450 inhibitor	CYP2C19, CYP51A1	Cytochrome P450 inhibitor
3449	0	cp	BRD-K83794624	pirarubicin	Topoisomerase inhibitor	TOP2A	Topoisomerase inhibitor
3450	0	cp	BRD-K09436313	prostaglandin	Prostanoid receptor antagonist	AKR1C3, PTGDR, PTGDR2, PTGER1, PTGER2, PTGER4, PTGFR	Prostanoid receptor antagonist
3451	0	cp	BRD-K36529613	PU-H71	HSP inhibitor	HSP90AA1	HSP inhibitor
3452	0	cp	BRD-A02710418	meptazinol	Opioid receptor agonist	BCHE	Opioid receptor agonist
3453	0	cp	BRD-K55420858	mirin	MRE11A exonuclease inhibitor	MRE11A	MRE11A exonuclease inhibitor
3454	0	cp	BRD-K99451608	lopinavir	HIV protease inhibitor		HIV protease inhibitor
3455	0	cp	BRD-K82091397	SB-239063	p38 MAPK inhibitor	MAPK11, MAPK14, PTGS2, TNF	p38 MAPK inhibitor
3456	0	cp	BRD-K68407802	KIN001-055	EGFR inhibitor	EGFR, JAK3	EGFR inhibitor, JAK inhibitor, Leukotriene inhibitor, Mediator release inhibitor
3457	0	cp	BRD-K49669041	BX-912	Pyruvate dehydrogenase kinase inhibitor	PDPK1, AKT2, CDK2, CHEK1, GSK3B, KDR, PDK1	Pyruvate dehydrogenase kinase inhibitor
3458	0	cp	BRD-K01253243	SB-590885	RAF inhibitor	BRAF	RAF inhibitor
3459	0	cp	BRD-K13566078	BMS-345541	IKK inhibitor	IKBKB, CHUK	IKK inhibitor
3460	0	cp	BRD-K99545815	PF-562271	Focal adhesion kinase inhibitor	PTK2, PTK2B	Focal adhesion kinase inhibitor
3461	0	cp	BRD-K52751261	TAK-715	p38 MAPK inhibitor	MAPK14, TNF	p38 MAPK inhibitor
3462	0	cp	BRD-K83963101	MLN-8054	Aurora kinase inhibitor	AURKA	Aurora kinase inhibitor, Mitotic inhibitor, Protein kinase inhibitor
3463	0	cp	BRD-A45498368	WYE-125132	MTOR inhibitor	MTOR, PIK3CA	MTOR inhibitor
3464	0	cp	BRD-A39646320	HC-toxin	HDAC inhibitor	HDAC1	HDAC inhibitor
3465	0	cp	BRD-K47539947	tetradecylthioacetic-acid	Lipid peroxidase inhibitor		Lipid peroxidase inhibitor
3466	0	cp	BRD-K00184207	GR-206	Aryl hydrocarbon receptor ligand		Aryl hydrocarbon receptor ligand
3467	0	cp	BRD-A96799240	4-hydroxyretinoic-acid	Retinoid receptor binder		Retinoid receptor binder
3468	0	cp	BRD-K62012036	acitretin	Retinoid receptor agonist	RARA, RARB, RARG, RBP1, RXRA, RXRB, RXRG, STAT3	Retinoid receptor agonist
3469	0	cp	BRD-K76723084	isotretinoin	Retinoid receptor agonist	CYP2B6, CYP2C19, CYP2C8, CYP3A5, CYP3A7, NR2C2, PPARD, RARA, RARB, RARG, RORB, RORC	Retinoid receptor agonist
3470	0	cp	BRD-K35483542	alitretinoin	Retinoid receptor agonist	RARG, RARA, RARB, RXRA, RXRG, ABCA1, CYP2C8, CYP3A7, RXRB, VKORC1	Retinoid receptor agonist
3471	0	cp	BRD-K98684188	GSK-0660	PPAR receptor antagonist	PPARD	PPAR receptor antagonist
3472	0	cp	BRD-K95402279	geranylgeraniol	Farnesyltransferase inhibitor		Farnesyltransferase inhibitor
3473	0	cp	BRD-A01346607	flumetasone	Glucocorticoid receptor agonist	NR3C1, PLA2G1B	Glucocorticoid receptor agonist
3474	0	cp	BRD-K08115555	tyrphostin-AG-1288	TNF production inhibitor	COMT	TNF production inhibitor
3475	0	cp	BRD-A18497530	5-iodotubercidin	Adenosine kinase inhibitor	MAPK3, ADK, CSNK1G2, GSG2, LRRK2	Adenosine kinase inhibitor
3476	0	cp	BRD-K56064827	EI-273	PKC inhibitor	PRKCA, PRKCG	PKC inhibitor
3477	0	cp	BRD-K67506692	tyrphostin-AG-126	ERK1 and ERK2 phosphorylation inhibitor		ERK1 and ERK2 phosphorylation inhibitor
3478	0	cp	BRD-K43764301	dexketoprofen	Cyclooxygenase inhibitor	CXCR1, PTGS1, PTGS2, SLC5A8	Cyclooxygenase inhibitor
3479	0	cp	BRD-K40255344	tyrphostin-A9	Protein tyrosine kinase inhibitor		Protein tyrosine kinase inhibitor, Tyrosine kinase inhibitor
3480	0	cp	BRD-A55756846	H-7	PKA inhibitor	PKIA, PRKACA, PRKAR1A	PKA inhibitor
3481	0	cp	BRD-K77625572	etomoxir	Carnitine palmitoyltransferase inhibitor	CPT1A, CPT1B	Carnitine palmitoyltransferase inhibitor
3482	0	cp	BRD-K77175907	calcifediol	Vitamin D receptor agonist	VDR	Vitamin D receptor agonist
3483	0	cp	BRD-A98283014	calmidazolium	Calcium channel blocker	ATP2B1, PDE1A	Calcium channel blocker, Calmodulin antagonist
3484	0	cp	BRD-A77118605	BML-ST330	Phospholipase inhibitor		Phospholipase inhibitor
3485	0	cp	BRD-K32610195	androstenedione	Cytochrome P450 inhibitor	AKR1C3, HSD17B1, HSD3B1	Cytochrome P450 inhibitor
3486	0	cp	BRD-U66370498	androstanol	CAR antagonist	NR1I3	CAR antagonist
3487	0	cp	BRD-K24994810	androstenol	GABA receptor modulator	NR1I3	GABA receptor modulator
3488	0	cp	BRD-K30743633	TCPOBOP	CAR agonist	NR1I3	CAR agonist
3489	0	cp	BRD-K18135438	chenodeoxycholic-acid	11-beta-HSD1 inhibitor	HSD11B1, NR1H4	11-beta-HSD1 inhibitor, FXR agonist
3490	0	cp	BRD-K41170226	deoxycholic-acid	G protein-coupled receptor agonist	GPBAR1, EFTUD1, FPR1	G protein-coupled receptor agonist, Biliverdin reductase A activator, Unidentified pharmacological activity
3491	0	cp	BRD-K65331431	retinyl	vitamin analog		vitamin analog
3492	0	cp	BRD-K13927029	retinol	Retinoid receptor ligand	ALDH1A1, ALDH1A2, ALDH1A3, DHRS3, DHRS4, LRAT, NR2C2, RBP1, RBP3, RDH11, RDH12, RDH13, RDH14, RDH5, RDH8, RETSAT, RHO, RLBP1, RXRA, RXRB, RXRG	Retinoid receptor ligand
3493	0	cp	BRD-K73982490	BI-78D3	JNK inhibitor	MAPK8	JNK inhibitor
3494	0	cp	BRD-K74733595	APHA-compound-8	HDAC inhibitor	HDAC8	HDAC inhibitor
3495	0	cp	BRD-K94294671	OSI-027	MTOR inhibitor	MTOR	MTOR inhibitor
3496	0	cp	BRD-A84327315	calcitriol	Vitamin D receptor agonist	VDR, CYP3A5	Vitamin D receptor agonist
3497	0	cp	BRD-A20697603	thiostrepton	FOXM1 inhibitor	FOXM1	FOXM1 inhibitor, Protein synthesis inhibitor
3498	0	cp	BRD-K05977823	tenovins	SIRT inhibitor	SIRT1, SIRT2	SIRT inhibitor, TP53 activator
3499	0	cp	BRD-K14880289	GW-501516	PPAR receptor agonist	PPARD, INS, PPARA	PPAR receptor agonist, Insulin sensitizer
3500	0	cp	BRD-K39944607	ochratoxin-a	Phenylalanyl tRNA synthetase inhibitor	SLC22A6	Phenylalanyl tRNA synthetase inhibitor
3501	0	cp	BRD-A80960055	celastrol	Anti-inflammatory	IL1B, TNF	Anti-inflammatory, Antioxidant, NFkB pathway inhibitor, HSP inhibitor, Topoisomerase inhibitor
3502	0	cp	BRD-A52193669	withaferin-a	IKK inhibitor	ACHE, BCHE, IKBKB	IKK inhibitor
3503	0	cp	BRD-A11702965	chromomycin-a3	DNA binding agent		DNA binding agent
3504	0	cp	BRD-A80574334	oxalomalic-acid	Isocitrate dehydrogenase inhibitor	ACO1, IDH1	Isocitrate dehydrogenase inhibitor
3505	0	cp	BRD-K32836707	CAY-10577	Casein kinase inhibitor		Casein kinase inhibitor
3506	0	cp	BRD-K63915849	AS-604850	PI3K inhibitor	PIK3CG, PIK3CA	PI3K inhibitor
3507	0	cp	BRD-K14681867	somatostatin	Somatostatin receptor agonist	SSTR1, SSTR2, SSTR3, SSTR4, SSTR5, GH1, GHR, OPRD1, OPRM1	Somatostatin receptor agonist
3508	0	cp	BRD-U73238814	QL-XI-92	DDR1 inhibitor	DDR1	DDR1 inhibitor
3509	0	cp	BRD-U33728988	QL-X-138	MTOR inhibitor	BTK, JAK3, MKNK2, MTOR, PRKDC	MTOR inhibitor
3510	0	cp	BRD-U25771771	WZ-4-145	EGFR inhibitor	CSF1R, DDR1, EGFR, PDGFRA, TIE1	EGFR inhibitor
3511	0	cp	BRD-K98157055	SIB-1757	Glutamate receptor antagonist	GRM5	Glutamate receptor antagonist
3512	0	cp	BRD-K97863768	prothionamide	Mycobacterium tuberculosis enoyl-[acyl-carrier-protein] reductase [NADH] (inhA) inhibitor		Mycobacterium tuberculosis enoyl-[acyl-carrier-protein] reductase [NADH] (inhA) inhibitor
3513	0	cp	BRD-K97564742	mepyramine	Histamine receptor antagonist	HRH1	Histamine receptor antagonist
3514	0	cp	BRD-K97309399	thiothixene	Dopamine receptor antagonist	HTR2A, DRD1, DRD2, HRH1	Dopamine receptor antagonist
3515	0	cp	BRD-K96720755	relcovaptan	Vasopressin receptor antagonist	AVPR1A, AVPR1B, AVPR2, OXTR	Vasopressin receptor antagonist
3516	0	cp	BRD-K96670504	lonidamine	Glucokinase inhibitor	GCK	Glucokinase inhibitor
3517	0	cp	BRD-K96402602	farnesylthiotriazole	PPMTase inhibitor		PPMTase inhibitor
3518	0	cp	BRD-K95237249	probenecid	Uricosuric blocker	SLC22A6, ABCC1, PANX1, SLC22A11, SLC22A8, SLCO1C1, TRPV2	Uricosuric blocker
3519	0	cp	BRD-K94920105	DR-2313	PARP inhibitor	PARP1, PARP3	PARP inhibitor
3520	0	cp	BRD-K93480852	KN-93	Calcium-calmodulin dependent protein kinase inhibitor	CAMK2A	Calcium-calmodulin dependent protein kinase inhibitor
3521	0	cp	BRD-K93332168	isocarboxazid	Monoamine oxidase inhibitor	MAOA, MAOB	Monoamine oxidase inhibitor
3522	0	cp	BRD-K93280214	gabazine	GABA receptor antagonist	GABRA1, GABRA2, GABRA3, GABRA4, GABRA5, GABRA6, GABRG2	GABA receptor antagonist
3523	0	cp	BRD-K92446736	zatebradine	HCN channel blocker	HCN1, HCN2, HCN3, HCN4	HCN channel blocker
3524	0	cp	BRD-K92428153	mycophenolate-mofetil	Dehydrogenase inhibitor	IMPDH1, IMPDH2, HCAR2	Dehydrogenase inhibitor, Hydroxycarboxylic acid receptor agonist, Immunosuppressant, Inosine monophosphate dehydrogenase inhibitor, Inositol monophosphatase inhibitor
3525	0	cp	BRD-K92049597	triamterene	Sodium channel blocker	SCNN1A, SCNN1B, SCNN1G, SCNN1D	Sodium channel blocker
3526	0	cp	BRD-K91315211	betahistine	Histamine receptor agonist	HRH3, HRH1	Histamine receptor agonist, Histamine receptor antagonist
3527	0	cp	BRD-K91243525	SR-142948	Neurotensin receptor antagonist	NTSR1	Neurotensin receptor antagonist
3528	0	cp	BRD-K90333595	phentolamine	Adrenergic receptor antagonist	ADRA1A, ADRA2A, ADRA1B, ADRA1D, ADRA2B, ADRA2C	Adrenergic receptor antagonist
3529	0	cp	BRD-K90027355	spironolactone	Mineralocorticoid receptor antagonist	NR3C2, AR, CACNA1A, CACNA1B, CACNA1C, CACNA1D, CACNA1F, CACNA1G, CACNA1H, CACNA1I, CACNA1S, CACNA2D1, CACNA2D2, CACNA2D3, CACNB1, CACNB2, CACNB3, CACNB4, CACNG1, CYP11B2, KCNA5, KCND3, NR3C1, PGR, SCNN1A, SHBG	Mineralocorticoid receptor antagonist
3530	0	cp	BRD-K89402695	L-655240	Thromboxane receptor antagonist	PTGES	Thromboxane receptor antagonist
3531	0	cp	BRD-K89055274	alverine	Muscle relaxant	HTR1A	Muscle relaxant
3532	0	cp	BRD-K89046952	ciclacillin	Bacterial cell wall synthesis inhibitor		Bacterial cell wall synthesis inhibitor
3533	0	cp	BRD-K88871508	lisuride	Dopamine receptor agonist	DRD2, HTR2B, HTR2C, ADRA2A, ADRA2B, ADRA2C, DRD1, DRD3, DRD4, DRD5, HTR1A, HTR1B, HTR1D, HTR2A, ADRA1A, HRH1, HTR6	Dopamine receptor agonist
3534	0	cp	BRD-K88429204	pyrimethamine	Dihydrofolate reductase inhibitor	DHFR, DHFRP1, HEXA, SLC47A1, STAT3	Dihydrofolate reductase inhibitor
3535	0	cp	BRD-K88358234	xaliproden	Serotonin receptor agonist	HTR1A	Serotonin receptor agonist
3536	0	cp	BRD-K87991767	umbelliferone	Cyclooxygenase inhibitor	CA9, CA12, PTGS2	Cyclooxygenase inhibitor
3537	0	cp	BRD-K87510569	RS-504393	CC chemokine receptor antagonist	CCR2, CCL2	CC chemokine receptor antagonist
3538	0	cp	BRD-K87049188	fusaric-acid	Dopamine beta hydroxylase inhibitor	DBH	Dopamine beta hydroxylase inhibitor
3539	0	cp	BRD-K87048468	RS-102221	Serotonin receptor antagonist	HTR2C, HTR2A, HTR2B	Serotonin receptor antagonist
3540	0	cp	BRD-K86204871	terconazole	Sterol demethylase inhibitor		Sterol demethylase inhibitor
3541	0	cp	BRD-K85871428	SC-68376	p38 MAPK inhibitor	MAPK14	p38 MAPK inhibitor
3542	0	cp	BRD-K85383046	IAA-94	Chloride channel blocker		Chloride channel blocker
3543	0	cp	BRD-K85266041	DNQX	Glutamate receptor antagonist	GRIA1, GRIA2, GRIK1, GRIN1, GRIN2A, GRIN2B	Glutamate receptor antagonist
3544	0	cp	BRD-K85119730	tolbutamide	ATP channel blocker	ABCC8, CYP2B6, CYP2C19, CYP2C8, KCNJ1, KCNJ11, KCNJ8	ATP channel blocker
3545	0	cp	BRD-K84709232	caffeic-acid	Lipoxygenase inhibitor	ALOX5, MIF, RELA, TNF	Lipoxygenase inhibitor, HIV integrase inhibitor, NFkB pathway inhibitor, Nitric oxide production inhibitor, PPAR receptor modulator, TNF production inhibitor, Tumor necrosis factor production inhibitor
3546	0	cp	BRD-K84175871	pseudoephedrine	Adrenergic receptor agonist	ADRA1A, ADRA2A, ADRB1, ADRB2, ATF1, ATF2, ATF3, ATF4, ATF5, ATF6, ATF7, CXCL8, FOS, HRH1, IL2, JDP2, JUN, NFATC1, SLC6A2, SLC6A3, SLC6A4, TNF	Adrenergic receptor agonist
3547	0	cp	BRD-K83972459	JWE-035	Aurora kinase inhibitor	AURKA	Aurora kinase inhibitor
3548	0	cp	BRD-K83637872	SANT-1	Smoothened receptor antagonist	DHH, IHH, PTCH1, SMO	Smoothened receptor antagonist
3549	0	cp	BRD-K81876028	CP-93129	Serotonin receptor agonist	HTR1A, HTR1B	Serotonin receptor agonist
3550	0	cp	BRD-K81521265	dicyclohexylurea	Epoxide hydolase inhibitor	EPHX2	Epoxide hydolase inhibitor
3551	0	cp	BRD-K80778372	RO-19-4605	GABA benzodiazepine site receptor inverse agonist	GABRA1, GABRA2, GABRA3, GABRA5	GABA benzodiazepine site receptor inverse agonist
3552	0	cp	BRD-K80725821	RS-16566	Serotonin receptor antagonist		Serotonin receptor antagonist
3553	0	cp	BRD-K80396088	gliquidone	Sulfonylurea	ABCC8, KCNJ10, KCNJ11, KCNJ8	Sulfonylurea
3554	0	cp	BRD-K79684402	RO-10-5824	Dopamine receptor agonist	DRD4	Dopamine receptor agonist
3555	0	cp	BRD-K78633253	EXO-1	ARF inhibitor		ARF inhibitor
3556	0	cp	BRD-K78294846	osthol	Calcium channel blocker		Calcium channel blocker
3557	0	cp	BRD-K78122587	NNC-55-0396	T-type calcium channel blocker	CATSPER1, CATSPER2, CATSPER3, CATSPER4	T-type calcium channel blocker
3558	0	cp	BRD-K76805682	SB-415286	Glycogen synthase kinase inhibitor	GSK3B, GSK3A, RPS6KB1	Glycogen synthase kinase inhibitor
3559	0	cp	BRD-K75615183	talipexole	Adrenergic receptor agonist	DRD2, HTR3A	Adrenergic receptor agonist, Dopamine receptor agonist
3560	0	cp	BRD-K73999723	telmisartan	Angiotensin receptor antagonist	AGTR1, PPARG, CYP2C19, CYP2J2, PPARA	Angiotensin receptor antagonist
3561	0	cp	BRD-K73589491	nizatidine	Histamine receptor antagonist	HRH2	Histamine receptor antagonist
3562	0	cp	BRD-K72676686	fluvoxamine	Selective serotonin reuptake inhibitor (SSRI)	SLC6A4, CYP2C19	Selective serotonin reuptake inhibitor (SSRI)
3563	0	cp	BRD-K72420232	WZ-4002	EGFR inhibitor	EGFR, ERBB2	EGFR inhibitor
3564	0	cp	BRD-K70577657	H-9	PKA inhibitor	PRKACA	PKA inhibitor
3565	0	cp	BRD-K70505054	ranitidine	Histamine receptor antagonist	HRH2, SLC22A2	Histamine receptor antagonist
3566	0	cp	BRD-K68174511	torin-2	MTOR inhibitor	MTOR	MTOR inhibitor
3567	0	cp	BRD-K68103045	CGS-20625	Benzodiazepine receptor agonist	GABRA1, GABRA2, GABRA3, GABRA5	Benzodiazepine receptor agonist, GABA benzodiazepine site receptor partial agonist
3568	0	cp	BRD-K67831364	ZM-323881	VEGFR inhibitor	KDR	VEGFR inhibitor
3569	0	cp	BRD-K67680372	CI-966	GAT inhibitor	SLC6A1	GAT inhibitor
3570	0	cp	BRD-K65417056	meprylcaine	Local anesthetic		Local anesthetic
3571	0	cp	BRD-K64857848	XMD-885	Leucine rich repeat kinase inhibitor	LRRK2, MAPK7	Leucine rich repeat kinase inhibitor, MAP kinase inhibitor
3572	0	cp	BRD-K63550407	erythromycin	NFkB pathway inhibitor	CYP3A4, MLNR	NFkB pathway inhibitor
3573	0	cp	BRD-K63516691	T-0156	Phosphodiesterase inhibitor	PDE5A	Phosphodiesterase inhibitor
3574	0	cp	BRD-K57718010	pentylenetetrazol	GABA receptor antagonist		GABA receptor antagonist
3575	0	cp	BRD-K57569181	pentoxifylline	Phosphodiesterase inhibitor	TNF, ACHE, ADORA1, ADORA2A, ADRA2B, CHIA, NT5E, PDE4A, PDE4B, PDE5A	Phosphodiesterase inhibitor
3576	0	cp	BRD-K57179821	crotamiton	Antipruritic		Antipruritic
3577	0	cp	BRD-K57033106	tripelennamine	Histamine receptor antagonist	HRH1	Histamine receptor antagonist
3578	0	cp	BRD-K54790157	trioxsalen	DNA synthesis inhibitor		DNA synthesis inhibitor
3579	0	cp	BRD-K54330070	SB-202190	p38 MAPK inhibitor	MAPK14, AKT1, ALOX5, CHEK1, GSK3B, LCK, MAPK1, MAPK11, MAPK12, MAPK8, PRKCA, ROCK1, RPS6KB1, SGK1	p38 MAPK inhibitor
3580	0	cp	BRD-K51805276	temefos	Cholinesterase inhibitor		Cholinesterase inhibitor
3581	0	cp	BRD-K49671696	ketanserin	Serotonin receptor antagonist	HTR2A, HTR2C, ADRA1A, ADRA1B, ADRA1D, DRD1, DRD5, HTR1A, HTR1B, HTR1D, HTR2B, HTR5A, HTR7, SLC18A1, SLC18A2	Serotonin receptor antagonist
3582	0	cp	BRD-K47598052	PP-1	SRC inhibitor	HCK, RET, SRC	SRC inhibitor, ABL inhibitor
3583	0	cp	BRD-K45479396	BP-554	Serotonin receptor agonist	HTR1A	Serotonin receptor agonist
3584	0	cp	BRD-K45401373	betulinic-acid	Apoptosis stimulant	CASP3, CASP8, GPBAR1, TOP1	Apoptosis stimulant, Caspase activator, Diacylglycerol O acyltransferase inhibitor, HIV integrase inhibitor, NFkB pathway activator, NFkB pathway inhibitor, SARS coronavirus 3C-like protease inhibitor, Topoisomerase inhibitor
3585	0	cp	BRD-K45158365	valsartan	Angiotensin receptor antagonist	AGTR1	Angiotensin receptor antagonist
3586	0	cp	BRD-K42221274	NNC-711	GAT inhibitor	SLC6A1, SIGMAR1	GAT inhibitor
3587	0	cp	BRD-K41337261	ZM-306416	ABL inhibitor	FLT1, KDR, EGFR, FLT4	ABL inhibitor, SRC inhibitor, VEGFR inhibitor
3588	0	cp	BRD-K41160163	fenobam	Glutamate receptor antagonist	GRM5	Glutamate receptor antagonist
3589	0	cp	BRD-K40902647	vincamine	Adrenergic receptor antagonist	CHRM1, CHRM2, CHRM3, CHRM4	Adrenergic receptor antagonist
3590	0	cp	BRD-K40175214	torin-1	MTOR inhibitor	MTOR, PIK3CA	MTOR inhibitor, PI3K inhibitor
3591	0	cp	BRD-K38615104	A-443644	AKT inhibitor	AKT1, AKT2, AKT3, CDC42BPB, GSK3B, PHKG1, PKIA, PRKACA	AKT inhibitor
3592	0	cp	BRD-K38477985	malonoben	Protein tyrosine kinase inhibitor	EGFR	Protein tyrosine kinase inhibitor
3593	0	cp	BRD-K37691127	hinokitiol	Tyrosinase inhibitor	TYR	Tyrosinase inhibitor
3594	0	cp	BRD-K37618799	MRS-1220	Adenosine receptor antagonist	ADORA2B, ADORA3	Adenosine receptor antagonist
3595	0	cp	BRD-K37561857	zardaverine	Phosphodiesterase inhibitor	PDE4D, PDE3A, PDE4A, PDE4B, PDE4C	Phosphodiesterase inhibitor
3596	0	cp	BRD-K37312348	kenpaullone	CDK inhibitor	GSK3B, CDK1, CDK5, CCNB1, CDK2, LCK	CDK inhibitor, Glycogen synthase kinase inhibitor
3597	0	cp	BRD-K36009368	NNC-63-0532	Opioid receptor agonist	OPRL1	Opioid receptor agonist
3598	0	cp	BRD-K35629949	SR-27897	CCK receptor antagonist	CCKAR	CCK receptor antagonist
3599	0	cp	BRD-K34995470	SU-1498	VEGFR inhibitor	ERBB2, KDR	VEGFR inhibitor
3600	0	cp	BRD-K34776109	glimepiride	Insulin secretagogue	ABCC8, KCNJ11, KCNJ1	Insulin secretagogue
3601	0	cp	BRD-K34415467	trimethobenzamide	Histamine receptor antagonist	DRD2	Histamine receptor antagonist
3602	0	cp	BRD-K34330170	rotenonic-acid	Retinoid receptor antagonist		Retinoid receptor antagonist
3603	0	cp	BRD-K33860217	CP-94253	Serotonin receptor agonist	HTR1B	Serotonin receptor agonist
3604	0	cp	BRD-K33453211	levocabastine	Histamine receptor antagonist	HRH1, NTSR2	Histamine receptor antagonist
3605	0	cp	BRD-K33211335	dextromethorphan	Glutamate receptor antagonist	SIGMAR1, CHRNA2, CHRNA3, CHRNA4, CHRNA7, CHRNB2, CHRNB4, CYBA, CYBB, CYP3A5, GRIN1, GRIN3A, NCF1, NCF2, NCF4, OPRD1, OPRK1, OPRM1, PGRMC1, RAC1, RAC2, SLC6A2, SLC6A4	Glutamate receptor antagonist, Sigma receptor agonist
3606	0	cp	BRD-K32584078	BML-257	AKT inhibitor	AKT1	AKT inhibitor, HCV inhibitor
3607	0	cp	BRD-K31633810	DAU-5884	Acetylcholine receptor antagonist	CHRM1, CHRM3	Acetylcholine receptor antagonist
3608	0	cp	BRD-K28863208	PNU-282987	Cholinergic receptor agonist	CHRNA7	Cholinergic receptor agonist
3609	0	cp	BRD-K28667196	fillalbin	Increases arterial blood pressure		Increases arterial blood pressure
3610	0	cp	BRD-K28453807	nitrocaramiphen	Cholinergic receptor antagonist		Cholinergic receptor antagonist
3611	0	cp	BRD-K28168037	fenretinide	Apoptosis stimulant	CYP2C8, CYP3A5, RARA, RARG	Apoptosis stimulant, Retinoid receptor agonist
3612	0	cp	BRD-K27450477	EHNA	Adenosine deaminase inhibitor	ADA, PDE2A, ADORA2A	Adenosine deaminase inhibitor
3613	0	cp	BRD-K24675965	LY-288513	CCK receptor antagonist	CCKBR	CCK receptor antagonist
3614	0	cp	BRD-K23566484	nilutamide	Androgen receptor antagonist	AR, CYP2C19	Androgen receptor antagonist
3615	0	cp	BRD-K22503835	scriptaid	HDAC inhibitor	HDAC1, HDAC2, HDAC3, HDAC4, HDAC5, HDAC6, HDAC7, HDAC8, HDAC9	HDAC inhibitor
3616	0	cp	BRD-K21283037	riluzole	Glutamate inhibitor	KCND3, KCNK10, KCNK2, KCNK4, KCNN4, SCN5A, SLC7A11	Glutamate inhibitor
3617	0	cp	BRD-K20714604	RS-56812	Serotonin receptor partial agonist	HTR3A	Serotonin receptor partial agonist
3618	0	cp	BRD-K19220233	JNK-9L	JNK inhibitor	MAPK8	JNK inhibitor
3619	0	cp	BRD-K18799075	BAY-59-3074	Cannabinoid receptor partial agonist	CNR1, CNR2	Cannabinoid receptor partial agonist
3620	0	cp	BRD-K16664969	GTP-14564	FLT3 inhibitor	FLT3, CSF1R, KIT, PDGFRB	FLT3 inhibitor, Tyrosine kinase inhibitor
3621	0	cp	BRD-K16551401	PNU-22394	Serotonin receptor agonist	MAOA, MAOB	Serotonin receptor agonist
3622	0	cp	BRD-K15868788	SDZ-205-557	Serotonin receptor antagonist	HTR3A, HTR3B, HTR4	Serotonin receptor antagonist
3623	0	cp	BRD-K15409150	penfluridol	T-type calcium channel blocker	CACNA1G, DRD1, DRD2	T-type calcium channel blocker
3624	0	cp	BRD-K12260308	xanthoxyline	Antifungal		Antifungal
3625	0	cp	BRD-K10065684	dantron	Laxative		Laxative
3626	0	cp	BRD-K09397065	SR-57227A	Serotonin receptor agonist	HTR3A	Serotonin receptor agonist
3627	0	cp	BRD-K07996107	harpagoside	Acetylcholinesterase inhibitor	ACHE	Acetylcholinesterase inhibitor
3628	0	cp	BRD-K06926592	tretinoin	Retinoid receptor agonist	RARG, RORB, ALDH1A1, ALDH1A2, GPRC5A, NR0B1, NR2C2, PPARD, RARA, RARB, RARRES1, RORC, RXRB, RXRG	Retinoid receptor agonist, Retinoid receptor ligand
3629	0	cp	BRD-K05181463	L-741626	Dopamine receptor antagonist	DRD2, DRD3, DRD4, HTR2A, HTR2B	Dopamine receptor antagonist
3630	0	cp	BRD-K04146668	GW-441756	Growth factor receptor inhibitor	LRRK2, NTRK1	Growth factor receptor inhibitor
3631	0	cp	BRD-K04111260	raclopride	Dopamine receptor antagonist	DRD2, DRD3, HTR1A	Dopamine receptor antagonist
3632	0	cp	BRD-K02715688	hydrastine	Tyrosine hydroxylase inhibitor		Tyrosine hydroxylase inhibitor
3633	0	cp	BRD-K01815685	indole	aryl hydrocarbon receptor agonist	AHR, IDO1	aryl hydrocarbon receptor agonist
3634	0	cp	BRD-A97674275	ranolazine	Sodium channel blocker	SCN9A, SCN10A, SCN5A, SLC22A2	Sodium channel blocker
3635	0	cp	BRD-A94709349	metaxalone	Muscle relaxant		Muscle relaxant
3636	0	cp	BRD-A93659613	GR-89696	Opioid receptor agonist	OPRK1	Opioid receptor agonist
3637	0	cp	BRD-A90311807	cilastatin	Dehydropeptidase inhibitor	DPEP1	Dehydropeptidase inhibitor
3638	0	cp	BRD-A87479750	tenidap	Cyclooxygenase inhibitor	ALOX5, KCNJ4, PTGS1	Cyclooxygenase inhibitor
3639	0	cp	BRD-A84389633	tropanyl-3,5-dimethylbenzoate	Serotonin receptor antagonist		Serotonin receptor antagonist
3640	0	cp	BRD-A82656074	naltrindole	Opioid receptor antagonist	OPRD1, OPRK1, OPRM1	Opioid receptor antagonist
3641	0	cp	BRD-A82371568	clofarabine	Ribonucleoside reductase inhibitor	RRM1, POLA1, RRM2, SLC22A8	Ribonucleoside reductase inhibitor
3642	0	cp	BRD-A78377521	monastrol	Kinesin-like spindle protein inhibitor	KIF11	Kinesin-like spindle protein inhibitor
3643	0	cp	BRD-A77722753	hydralazine	Vasodilator	AOC3, P4HA1	Vasodilator
3644	0	cp	BRD-A76093993	cromakalim	Potassium channel activator	KCNJ8, ABCC9, KCNJ5	Potassium channel activator
3645	0	cp	BRD-A75455249	kavain	Calcium channel modulator	MTOR	Calcium channel modulator, Sodium channel blocker
3646	0	cp	BRD-A75402480	desoxycorticosterone	Mineralocorticoid receptor agonist		Mineralocorticoid receptor agonist
3647	0	cp	BRD-A73909368	dactinomycin	RNA polymerase inhibitor	POLR2A	RNA polymerase inhibitor
3648	0	cp	BRD-A69960130	bromocriptine	Dopamine receptor agonist	DRD2, ADRA2A, ADRA2B, ADRA2C, DRD1, DRD3, DRD4, DRD5, HTR1A, HTR1B, HTR1D, HTR2A, HTR2B, HTR2C, ADRA1A, ADRA1B, ADRA1D, HTR6, HTR7, PRL	Dopamine receptor agonist
3649	0	cp	BRD-A65449987	flunisolide	Cytochrome P450 inhibitor	NR3C1	Cytochrome P450 inhibitor
3650	0	cp	BRD-A64227845	SKF-77434	Dopamine receptor agonist	DRD1	Dopamine receptor agonist
3651	0	cp	BRD-A63043573	cabergoline	Dopamine receptor agonist	DRD2, ADRA1A, ADRA2A, ADRA2B, ADRA2C, DRD1, DRD3, DRD4, DRD5, HTR1A, HTR1B, HTR1D, HTR2A, HTR2B, HTR2C, ADRA1B, ADRA1D, ADRB1, ADRB2, HTR7, PRL	Dopamine receptor agonist
3652	0	cp	BRD-A60245366	AS-601245	JNK inhibitor	GSK3B, MAPK10, MAPK8, MAPK9, PIM1	JNK inhibitor
3653	0	cp	BRD-A53131506	epitestosterone	Inactive testosterone analog	AKR1C1, AKR1C2, AR	Inactive testosterone analog
3654	0	cp	BRD-A51820102	econazole	Bacterial cell wall synthesis inhibitor	CYP51A1, NPY1R, NPY2R, TRPM2, TRPV5	Bacterial cell wall synthesis inhibitor, Lanosterol demethylase inhibitor, Sterol demethylase inhibitor
3655	0	cp	BRD-A51410489	yohimbine	Adrenergic receptor antagonist	ADRA2A, ADRA2C, ADRA2B, HTR1A, HTR1B, HTR1D, HTR2B, DRD2, DRD3, HTR1E, HTR1F, HTR2A, HTR2C, HTR5A, HTR7, KCNJ1, KCNJ10, KCNJ11, KCNJ12, KCNJ14, KCNJ15, KCNJ8	Adrenergic receptor antagonist
3656	0	cp	BRD-A49370193	RO-60-0175	Serotonin receptor agonist	HTR2C, HTR2A, HTR2B	Serotonin receptor agonist
3657	0	cp	BRD-A49046702	SKF-89976A	GABA uptake inhibitor	SLC6A1	GABA uptake inhibitor
3658	0	cp	BRD-A48570745	ivermectin	GABA receptor agonist	CHRNA7, GABRB3, GLRA3, P2RX7	GABA receptor agonist
3659	0	cp	BRD-A42167015	carteolol	Adrenergic receptor antagonist	ADRB1, ADRB2	Adrenergic receptor antagonist
3660	0	cp	BRD-A41941932	vitexin	Antioxidant		Antioxidant
3661	0	cp	BRD-A41722204	sulmazole	Adenosine receptor antagonist		Adenosine receptor antagonist
3662	0	cp	BRD-A41301928	bongkrek-acid	Mitochondrial ADP, ATP translocase inhibitor	SLC25A4	Mitochondrial ADP, ATP translocase inhibitor
3663	0	cp	BRD-A41250306	cyclopenthiazide	Thiazide diuretic		Thiazide diuretic
3664	0	cp	BRD-A39969961	eplerenone	Cytochrome P450 inhibitor	NR3C2, CYP3A5	Cytochrome P450 inhibitor
3665	0	cp	BRD-A39290993	cyproterone	Androgen receptor antagonist	AR, ADORA1, ESR1	Androgen receptor antagonist, Progesterone receptor agonist, Testosterone receptor antagonist
3666	0	cp	BRD-A36471396	biperiden	Acetylcholine receptor antagonist	CHRM1, CHRM2, CHRM3, CHRM4, CHRM5, CHRNA2	Acetylcholine receptor antagonist
3667	0	cp	BRD-A36074203	remacemide	Glutamate receptor antagonist	GRIN1	Glutamate receptor antagonist
3668	0	cp	BRD-A35511923	L-803087	Somatostatin receptor agonist	SSTR4	Somatostatin receptor agonist
3669	0	cp	BRD-A34751532	homosalate	HSP inducer		HSP inducer
3670	0	cp	BRD-A31801025	formestane	Aromatase inhibitor	CYP19A1	Aromatase inhibitor
3671	0	cp	BRD-A31227688	kynuramine	Aryl hydrocarbon receptor activator		Aryl hydrocarbon receptor activator
3672	0	cp	BRD-A30815329	felodipine	Calcium channel blocker	CACNA1C, CACNA1D, CACNA1H, CACNA1S, CACNA2D1, CACNA2D2, CACNB2, CALM1, CFTR, NR3C2, PDE1A, PDE1B, TNNC1, TNNC2	Calcium channel blocker
3673	0	cp	BRD-A30590053	MR-16728	Acetylcholine release enhancer		Acetylcholine release enhancer, Acetylcholine release stimulant
3674	0	cp	BRD-A30437061	camptothecin	Topoisomerase inhibitor	TOP1, HIF1A	Topoisomerase inhibitor
3675	0	cp	BRD-A29437505	RWJ-21757	TLR agonist	TLR7	TLR agonist
3676	0	cp	BRD-A26334849	propafenone	Antiarrhythmic	KCNH2, SCN5A, ADRB1, ADRB2, KCNA5, KCNK2, KCNK3	Antiarrhythmic
3677	0	cp	BRD-A25143711	hydrocortisone	Glucocorticoid receptor agonist	ANXA1, NOS2, NR3C1, NR3C2	Glucocorticoid receptor agonist
3678	0	cp	BRD-A23683907	NAS-181	Serotonin receptor antagonist	HTR1B	Serotonin receptor antagonist
3679	0	cp	BRD-A22684332	procaterol	Adrenergic receptor agonist	ADRB2	Adrenergic receptor agonist
3680	0	cp	BRD-A19661776	mianserin	Serotonin receptor antagonist	HTR2A, HTR2C, ADRA1A, ADRA1B, ADRA1D, HRH1, HTR2B, HTR6, HTR7, ADRA2A, ADRA2B, ADRA2C, DRD1, DRD2, DRD3, DRD5, HRH2, HRH4, HTR1A, HTR1F, OPRK1, SLC6A2, SLC6A3, SLC6A4	Serotonin receptor antagonist
3681	0	cp	BRD-A19053259	pseudopelletierine	Anthelmintic		Anthelmintic
3682	0	cp	BRD-A18579359	wiskostatin	Neural Wiskott-Aldrich syndrome protein inhibitor	WAS, WASL	Neural Wiskott-Aldrich syndrome protein inhibitor
3683	0	cp	BRD-A18202423	CPCCOEt	Glutamate receptor antagonist	GRM1	Glutamate receptor antagonist
3684	0	cp	BRD-A16332958	modafinil	Adrenergic receptor agonist	ADRA1B, CYP1A2, CYP2B6, CYP2C19, CYP3A4, CYP3A5, SLC6A3	Adrenergic receptor agonist
3685	0	cp	BRD-A13650332	flucloxacillin	Bacterial cell wall synthesis inhibitor		Bacterial cell wall synthesis inhibitor
3686	0	cp	BRD-A11605036	thiocolchicoside	GABA receptor antagonist	GABRA1, GABRB2, GABRG2, GLRA1, GLRB	GABA receptor antagonist
3687	0	cp	BRD-A10715913	sulpiride	Dopamine receptor antagonist	DRD2, CA7, DRD3, CA1, CA12	Dopamine receptor antagonist
3688	0	cp	BRD-A08187463	racecadotril	Enkephalinase inhibitor	MME	Enkephalinase inhibitor
3689	0	cp	BRD-K54314721	zolmitriptan	Serotonin receptor agonist	HTR1B, HTR1D, HTR1A, HTR1F, HTR1E	Serotonin receptor agonist
3690	0	cp	BRD-A01826957	xanthinol	Vasodilator		Vasodilator
3691	0	cp	BRD-K32696739	noreleagnine	Monoamine oxidase inhibitor	ADRA2A, ADRA2B, ADRA2C, HTR2A, MAOA, MAOB	Monoamine oxidase inhibitor, Serotonin receptor agonist
3692	0	cp	BRD-K68202742	trichostatin-a	HDAC inhibitor	HDAC7, HDAC8, HDAC1, HDAC10, HDAC2, HDAC3, HDAC4, HDAC5, HDAC6, HDAC9	HDAC inhibitor, CDK activator, ID1 inhibitor
3693	0	cp	BRD-A61856038	tremulacin	Lipoxygenase inhibitor		Lipoxygenase inhibitor
3694	0	cp	BRD-K04412738	tramadol	Norepinephrine reuptake inhibitor	OPRM1, SLC6A2, SLC6A4, CHRFAM7A, CHRM3, CYP2B6, GRIN3A, HTR2C, OPRD1, OPRK1	Norepinephrine reuptake inhibitor, Opioid receptor agonist, Serotonin reuptake inhibitor
3695	0	cp	BRD-K10467831	tibolone	Androgen receptor agonist	AR, ESR1, PGR, STS	Androgen receptor agonist, Estrogen receptor agonist, Progesterone receptor agonist
3696	0	cp	BRD-A72441487	stiripentol	GABA uptake inhibitor	ABAT, SCN1A, SCN3A	GABA uptake inhibitor
3697	0	cp	BRD-K91733562	secoisolariciresinol	Antioxidant		Antioxidant
3698	0	cp	BRD-K08924299	palonosetron	Serotonin receptor antagonist	HTR3A	Serotonin receptor antagonist
3699	0	cp	BRD-A14208071	oxyphenonium	Cholinergic receptor antagonist	CHRM1	Cholinergic receptor antagonist
3700	0	cp	BRD-K67637637	olopatadine	Histamine receptor antagonist	HRH1, S100A1, S100A12, S100A13, S100A2, S100B	Histamine receptor antagonist
3701	0	cp	BRD-A02990301	lofexidine	Adrenergic receptor agonist	ADRA2A	Adrenergic receptor agonist
3702	0	cp	BRD-K30097969	pitavastatin	HMGCR inhibitor	HMGCR, APOA1, CYP2C8	HMGCR inhibitor
3703	0	cp	BRD-K59570838	homoveratrylamine	Dopamine analog		Dopamine analog
3704	0	cp	BRD-K67783091	haloperidol	Dopamine receptor antagonist	DRD2, DRD1, DRD3, HTR2A, CYP3A7, DRD4, DRD5, GRIN2B, HRH1, HTR1A, HTR1D, HTR2B, HTR7, KCNH1	Dopamine receptor antagonist, Psychoactive drug
3705	0	cp	BRD-A62434282	goserelin	Gonadotropin releasing factor hormone receptor agonist	GNRHR, GNRH1, LHCGR	Gonadotropin releasing factor hormone receptor agonist, Luteinizing hormone releasing hormone agonist
3706	0	cp	BRD-K76534306	enrofloxacin	Bacterial DNA gyrase inhibitor		Bacterial DNA gyrase inhibitor
3707	0	cp	BRD-A46179541	doxapram	Potassium channel blocker	KCNK3, KCNK9	Potassium channel blocker
3708	0	cp	BRD-K39462424	dexchlorpheniramine	Histamine receptor antagonist		Histamine receptor antagonist
3709	0	cp	BRD-K90976994	dehydrocholic-acid	Bile acid		Bile acid
3710	0	cp	BRD-K73589401	corticosterone	mineralocorticoid receptor agonist	HSD11B1, NR3C2, NCOA1	mineralocorticoid receptor agonist
3711	0	cp	BRD-K52735702	cefdinir	Bacterial cell wall synthesis inhibitor	MPO	Bacterial cell wall synthesis inhibitor
3712	0	cp	BRD-K20338176	cefaclor	Bacterial cell wall synthesis inhibitor		Bacterial cell wall synthesis inhibitor
3713	0	cp	BRD-K31283835	tofacitinib	JAK inhibitor	JAK3, JAK1, JAK2, CYP2C19, TYK2	JAK inhibitor
3714	0	cp	BRD-K05658747	raltegravir	HIV integrase inhibitor		HIV integrase inhibitor
3715	0	cp	BRD-K31553034	zibotentan	Endothelin receptor antagonist	EDNRA	Endothelin receptor antagonist
3716	0	cp	BRD-K62982419	cilomilast	Phosphodiesterase inhibitor	PDE4A, PDE4B, PDE4D, IL12A, IL12B, IL1B, PDE4C, TNF	Phosphodiesterase inhibitor
3717	0	cp	BRD-K64881305	ispinesib	Kinesin-like spindle protein inhibitor	KIF11	Kinesin-like spindle protein inhibitor
3718	0	cp	BRD-K56334280	amonafide	Topoisomerase inhibitor	TOP2A, TOP2B	Topoisomerase inhibitor
3719	0	cp	BRD-K64785675	TG100-115	-666	PIK3CG, PIK3CA, PIK3CB, PIK3CD	-666
3720	0	cp	BRD-K71823332	epothilone-a	Microtubule stabilizing agent		Microtubule stabilizing agent
3721	0	cp	BRD-K11636097	JNJ-7706621	CDK inhibitor	CDK1, CDK2, AURKA, AURKB	CDK inhibitor
3722	0	cp	BRD-K51967704	BIIB021	HSP inhibitor	AOX1, HSP90AA1	HSP inhibitor
3723	0	cp	BRD-K61192372	capecitabine	DNA synthesis inhibitor	TYMS, DPYD	DNA synthesis inhibitor, Thymidylate synthase inhibitor
3724	0	cp	BRD-K71512533	SNS-314	Aurora kinase inhibitor	AURKA, AURKB, AURKC	Aurora kinase inhibitor
3725	0	cp	BRD-K04833372	GSK-1904529A	IGF-1 inhibitor	IGF1R, INSR	IGF-1 inhibitor, IGF-1R inhibitor, Insulin receptor ligand
3726	0	cp	BRD-K63068307	ZSTK-474	PI3K inhibitor	PIK3CG, PIK3CA, PIK3CB, PIK3CD	PI3K inhibitor
3727	0	cp	BRD-K05926469	lenalidomide	Antineoplastic	CRBN, TNF, CDH5, PTGS2, TNFSF11	Antineoplastic
3728	0	cp	BRD-K66175015	afatinib	EGFR inhibitor	EGFR, ERBB2, ERBB4	EGFR inhibitor
3729	0	cp	BRD-K19540840	saracatinib	SRC inhibitor	SRC, ABL1, LCK, YES1	SRC inhibitor
3730	0	cp	BRD-K29905972	axitinib	PDGFR receptor inhibitor	KDR, FLT1, FLT4, CSF1, CYP2C19, CYP3A5, KIT, PDGFRB, PLK4	PDGFR receptor inhibitor, VEGFR inhibitor
3731	0	cp	BRD-K49810818	sorafenib	FLT3 inhibitor	RET, BRAF, FLT3, KDR, RAF1, FLT1, FLT4, KIT, DDR2, FGFR1, PDGFRB, CYP2B6, CYP2C8, CYP3A5, PDGFB, SLCO1B3	FLT3 inhibitor, KIT inhibitor, PDGFR receptor inhibitor, RAF inhibitor, VEGFR inhibitor, RET tyrosine kinase inhibitor
3732	0	cp	BRD-K92723993	imatinib	BCR-ABL kinase inhibitor	ABL1, KIT, PDGFRA, BCR, CSF1R, PDGFRB, ABCG2, CYP2C19, CYP2C8, CYP3A5, DDR1, NTRK1, RET	BCR-ABL kinase inhibitor, KIT inhibitor, PDGFR receptor inhibitor
3733	0	cp	BRD-K13390322	AT-7519	CDK inhibitor	CDK2, CDK5, CDK1, CDK4, CDK6, CDK9	CDK inhibitor, Cell cycle inhibitor
3734	0	cp	BRD-K79090631	CGP-60474	CDK inhibitor	CDK1, CDK2	CDK inhibitor
3735	0	cp	BRD-K46056750	AZD-7762	CHK inhibitor	CHEK1, CHEK2	CHK inhibitor
3736	0	cp	BRD-K87909389	alvocidib	CDK inhibitor	CDK2, CDK4, CDK1, CDK6, CDK7, CDK9, CDK5, CDK8, EGFR, PYGM, BCL2, BIRC5, CCNT1, MCL1, XIAP	CDK inhibitor
3737	0	cp	BRD-A32161980	carbetocin	Oxytocin receptor agonist	OXTR	Oxytocin receptor agonist
3738	0	cp	BRD-K14791739	fluticasone	Glucocorticoid receptor agonist	NR3C1, CYP3A5, CYP3A7, NR3C2, PGR, PLA2G4A	Glucocorticoid receptor agonist
3739	0	cp	BRD-K29359156	ebselen	H+/K+-ATPase inhibitor	ALB, LTB4R, NOX3	H+/K+-ATPase inhibitor, Cyclooxygenase inhibitor, Glutathione peroxidase agonist, Nitric oxide synthase inhibitor
3740	0	cp	BRD-K07888107	depudecin	HDAC inhibitor	HDAC1, HDAC2	HDAC inhibitor
3741	0	cp	BRD-A02333338	cyclopamine	Smoothened receptor antagonist	SMO, DHH, IHH, PTCH1	Smoothened receptor antagonist
3742	0	cp	BRD-A47706533	L-BSO	Glutathione transferase inhibitor	GCLM	Glutathione transferase inhibitor
3743	0	cp	BRD-K79254416	decitabine	DNA methyltransferase inhibitor	DNMT1	DNA methyltransferase inhibitor
3744	0	cp	BRD-K51066026	aminoindazole	Ionophore		Ionophore
3745	0	cp	BRD-K30197592	5-methoxytryptamine	Serotonin receptor agonist	HTR2A, HTR6, HTR1B, HTR1D, HTR1E, HTR1F, HTR2C, HTR4, HTR7, TRPM8	Serotonin receptor agonist
3746	0	cp	BRD-K74133369	oligomycin-a	ATP synthase inhibitor	ATP5A1	ATP synthase inhibitor, ATPase inhibitor
3747	0	cp	BRD-K11717138	benzbromarone	Chloride channel blocker	ABCC1, SLC22A12	Chloride channel blocker
3748	0	cp	BRD-A45664787	iloprost	Platelet aggregation inhibitor	PTGIR, PTGER1, PTGER2, PDE4A, PDE4B, PDE4C, PDE4D, PLAT, PTGDR, PTGER3, PTGER4, PTGFR, TBXA2R	Platelet aggregation inhibitor, Prostanoid receptor agonist
3749	0	cp	BRD-K15592317	CP466722	ATM kinase inhibitor	ATM	ATM kinase inhibitor
3750	0	cp	BRD-K78278890	NM-PP1	Mutant kinase inhibitor	CAMK2A, LCK, MAPK8, PRKACA, RIPK2, SRC	Mutant kinase inhibitor
3751	0	cp	BRD-K32795028	1-benzylimidazole	Thromboxane synthase inhibitor	CYP11B1, QPCT	Thromboxane synthase inhibitor
3752	0	cp	BRD-U82589721	HG-5-113-01	Protein kinase inhibitor	ABL1, LTK, STK10	Protein kinase inhibitor
3753	0	cp	BRD-U68942961	JW-7-24-1	LCK Inhibitor	LCK	LCK Inhibitor
3754	0	cp	BRD-U44700465	HG-5-88-01	Protein kinase inhibitor	ADCK4, EGFR	Protein kinase inhibitor
3755	0	cp	BRD-U37049823	HG-6-64-01	RAF inhibitor	ABL1, BRAF, CSF1R, EGFR, FGFR1, FLT3, KIT, MAPK11, PDGFRB, RET	RAF inhibitor
3756	0	cp	BRD-K34508425	KUC103898N	-666		-666
3757	0	cp	BRD-K23383398	T-0901317	LXR agonist	NR1H3, NR1H2, ABCA1, NCOA1, NCOA2, NR1I2, RORA, RORC, RXRB	LXR agonist, ABC transporter expression enhancer, ROR inverse agonist
3758	0	cp	BRD-K22096725	ALW-II-49-7	Ephrin inhibitor	DDR1, EPHA2, EPHA4, EPHA7, EPHB2, EPHB4, EPHB6	Ephrin inhibitor
3759	0	cp	BRD-A71009679	KUC103420N	-666		-666
3760	0	cp	BRD-K22878149	SB-205607	Delta 1 opioid receptor agonist	OPRD1, OPRK1, OPRM1	Delta 1 opioid receptor agonist
3761	0	cp	BRD-K35240538	methylprednisolone	Glucocorticoid receptor agonist	NR3C1	Glucocorticoid receptor agonist
3762	0	cp	BRD-A10070317	propranolol	Adrenergic receptor antagonist	ADRB2, ADRB3, ADRB1, CYP2C19, HTR1A, HTR1B	Adrenergic receptor antagonist
3763	0	cp	BRD-A81233518	glycopyrrolate	Acetylcholine receptor antagonist	CHRM1, CHRM3, CHRM2, CHRM4, CHRM5	Acetylcholine receptor antagonist
3764	0	cp	BRD-A74980173	gatifloxacin	Bacterial DNA gyrase inhibitor		Bacterial DNA gyrase inhibitor
3765	0	cp	BRD-K27721098	clopidogrel	Purinergic receptor antagonist	P2RY12, CYP2B6, CYP2C19, CYP3A5	Purinergic receptor antagonist
3766	0	cp	BRD-A69512159	carbidopa	Aromatic L-amino acid decarboxylase inhibitor	DDC	Aromatic L-amino acid decarboxylase inhibitor
3767	0	cp	BRD-K32318651	acyclovir	DNA polymerase inhibitor	PNP	DNA polymerase inhibitor
3768	0	cp	BRD-K83010055	VU-0415374-1	Glutamate receptor modulator	GRM4	Glutamate receptor modulator
3769	0	cp	BRD-K84141129	VU-0400193-3	Glutamate receptor modulator	GRM4	Glutamate receptor modulator
3770	0	cp	BRD-K37456065	VU-0365114-2	M5 modulator	CHRM5	M5 modulator
3771	0	cp	BRD-K55703048	latrepirdine	Glutamate receptor antagonist	HTR6, GRIN2B, HRH1	Glutamate receptor antagonist
3772	0	cp	BRD-K08219523	5-nonyloxytryptamine	Serotonin receptor agonist	HTR1B, HTR1D	Serotonin receptor agonist
3773	0	cp	BRD-K68756823	FR-180204	-666	MAPK1, MAPK3	-666
3774	0	cp	BRD-K64610608	EMF-bca1-57	caspase inhibitor	CASP3	caspase inhibitor
3775	0	cp	BRD-K41260949	valproic-acid	HDAC inhibitor	ABAT, HDAC1, SCN1A, SCN3A, ACADSB, ALDH5A1, HDAC2, HDAC9, OGDH, SCN10A, SCN11A, SCN1B, SCN2A, SCN2B, SCN3B, SCN4A, SCN4B, SCN5A, SCN7A, SCN8A, SCN9A	HDAC inhibitor
3776	0	cp	BRD-A75517195	thiazolopyrimidine	CDC inhibitor		CDC inhibitor
3777	0	cp	BRD-A43331270	niguldipine	Calcium channel blocker	ADRA1A, CACNA1C, ADRA1B, ADRA1D	Calcium channel blocker, Adrenergic receptor antagonist
3778	0	cp	BRD-K14888893	minoxidil	KATP activator	KCNJ8, ABCC9, KCNJ1, KCNJ10, KCNJ11, PTGS1, REN	KATP activator, KIR6 channel (KATP) activator, Vasodilator
3779	0	cp	BRD-K82135108	elesclomol	Oxidative stress inducer	TOP2A	Oxidative stress inducer
3780	0	cp	BRD-K35723520	darinaparsin	Apoptosis stimulant		Apoptosis stimulant
3781	0	cp	BRD-A85860691	chaetocin	Histone lysine methyltransferase inhibitor	EHMT2, SUV39H1	Histone lysine methyltransferase inhibitor
3782	0	cp	BRD-A79465854	auranofin	NFkB pathway inhibitor	IKBKB, PRDX5, TRPA1, TXNRD1, TXNRD2	NFkB pathway inhibitor
3783	0	cp	BRD-K12994359	valdecoxib	Cyclooxygenase inhibitor	PTGS2, CA12, CYP2C19	Cyclooxygenase inhibitor
3784	0	cp	BRD-K32330832	VER-155008	HSP inhibitor	HSPA1A	HSP inhibitor
3785	0	cp	BRD-K32107296	temozolomide	DNA alkylating agent	TOP2A	DNA alkylating agent
3786	0	cp	BRD-K28360340	TW-37	BCL inhibitor	BCL2, BCL2L1, MCL1	BCL inhibitor
3787	0	cp	BRD-K12502280	TG-101348	FLT3 inhibitor	JAK2, FLT3, BRD4, JAK1, JAK3, RET, TYK2	FLT3 inhibitor, JAK inhibitor
3788	0	cp	BRD-K59184148	SB-216763	Glycogen synthase kinase inhibitor	GSK3B, CCNA2, CDK2, GSK3A	Glycogen synthase kinase inhibitor
3789	0	cp	BRD-K21672174	RO-28-1675	Glucokinase activator	GCK	Glucokinase activator
3790	0	cp	BRD-K20285085	fostamatinib	SYK inhibitor	SYK, FLT3, RET	SYK inhibitor
3791	0	cp	BRD-K02526760	QS-11	ARFGAP inhibitor	ARFGAP1	ARFGAP inhibitor
3792	0	cp	BRD-A73680854	PT-630	Dipeptidyl peptidase inhibitor	DPP4, FAP	Dipeptidyl peptidase inhibitor
3793	0	cp	BRD-K04010869	prostaglandin-a1	HSP inducer		HSP inducer, NFkB pathway inhibitor
3794	0	cp	BRD-K09907482	PRL-3-inhibitor-I	Tyrosine phosphatase inhibitor	PTP4A3	Tyrosine phosphatase inhibitor
3795	0	cp	BRD-K49456190	prima-1-met	thioredoxin inhibitor	TP53	thioredoxin inhibitor
3796	0	cp	BRD-K30677119	PP-30	RAF inhibitor	RAF1	RAF inhibitor
3797	0	cp	BRD-A41451487	PK-11195	Benzodiazepine receptor antagonist	TSPO, NR1I2, NR1I3	Benzodiazepine receptor antagonist
3798	0	cp	BRD-K11853856	PJ-34	PARP inhibitor	EEF2, PARP1, PARP15, PARP3	PARP inhibitor
3799	0	cp	BRD-A19633847	perhexiline	Carnitine palmitoyltransferase inhibitor	CPT1A, CPT2	Carnitine palmitoyltransferase inhibitor
3800	0	cp	BRD-K56700933	phenethyl-isothiocyanate	Antineoplastic	CYP2E1	Antineoplastic
3801	0	cp	BRD-K62810658	PD-98059	MEK inhibitor	MAP2K1, AKT1, CHEK1, GSK3B, LCK, MAP2K2, MAPK1, MAPK11, MAPK12, MAPK14, MAPK3, MAPK8, PRKCA, RAF1, ROCK1, RPS6KB1, SGK1	MEK inhibitor, MAP kinase inhibitor
3802	0	cp	BRD-A36318220	necrostatin-1	RIPK inhibitor	IDO1, KRR1, RIPK1	RIPK inhibitor
3803	0	cp	BRD-K68065987	MK-2206	AKT inhibitor	AKT1, AKT2, AKT3	AKT inhibitor
3804	0	cp	BRD-K16406336	methylene-blue	Guanylyl cyclase inhibitor	ACHE, MAPT	Guanylyl cyclase inhibitor, Monoamine oxidase inhibitor, Nitric oxide production inhibitor, Tau aggregation inhibitor
3805	0	cp	BRD-A04352665	maraviroc	CC chemokine receptor antagonist	CCR5, CYP3A5	CC chemokine receptor antagonist
3806	0	cp	BRD-K76205745	losartan	Angiotensin receptor antagonist	AGTR1	Angiotensin receptor antagonist
3807	0	cp	BRD-K67566344	KU-0063794	MTOR inhibitor	MTOR	MTOR inhibitor
3808	0	cp	BRD-K09499853	KU-0060648	DNA dependent protein kinase inhibitor	PIK3CA, PIK3CB, PIK3CD, PIK3CG, PRKDC	DNA dependent protein kinase inhibitor, PI3K inhibitor
3809	0	cp	BRD-K17349619	HLI-373	MDM inhibitor	MDM2	MDM inhibitor
3810	0	cp	BRD-A68631409	evodiamine	ATPase inhibitor	TRPV1	ATPase inhibitor, TRPV agonist
3811	0	cp	BRD-K83289131	CAY-10618	NAMPT inhibitor	NAMPT	NAMPT inhibitor
3812	0	cp	BRD-K34581968	BMS-536924	IGF-1 inhibitor	IGF1R, AKT1, CCNE1, CDK2, CYP3A4, ERBB2, INSR, KDR, LCK, MAPK1, MET, PDGFRA, PDGFRB	IGF-1 inhibitor
3813	0	cp	BRD-K07303502	arachidonyl-trifluoro-methane	Cytosolic phospholipase inhibitor	PLA2G4A	Cytosolic phospholipase inhibitor
3814	0	cp	BRD-K08703257	3-amino-benzamide	PARP inhibitor	PARP1	PARP inhibitor
3815	0	cp	BRD-K41895714	AS-605240	PI3K inhibitor	MAOB, PIK3CA, PIK3CB, PIK3CD, PIK3CG	PI3K inhibitor
3816	0	cp	BRD-A67373739	AICA-ribonucleotide	AMPK activator	ATIC, PRKAA1	AMPK activator
3817	0	cp	BRD-K00615600	AG-14361	PARP inhibitor	PARP1	PARP inhibitor
3818	0	cp	BRD-K88560311	rucaparib	PARP inhibitor	PARP1, PARP2	PARP inhibitor
3819	0	cp	BRD-K41996876	tyrphostin-1	EGFR inhibitor	EGFR	EGFR inhibitor
3820	0	cp	BRD-K87142802	veliparib	PARP inhibitor	PARP1, PARP2	PARP inhibitor
3821	0	cp	BRD-K82746043	navitoclax	BCL inhibitor	BCL2, BCL2L1, BCL2L2	BCL inhibitor
3822	0	cp	BRD-K59962020	CHEMBL-374350	NFkB pathway inhibitor		NFkB pathway inhibitor
3823	0	cp	BRD-K14696368	9-methyl-5H-6-thia-4,5-diaza-chrysene-6,6-dioxide	NFkB pathway inhibitor	RELA	NFkB pathway inhibitor
3824	0	cp	BRD-A13122391	triptolide	RNA polymerase inhibitor	CYP2C19, RELA	RNA polymerase inhibitor
3825	0	cp	BRD-K99696746	fatostatin	SREBP inhibitor	SREBF1, SREBF2	SREBP inhibitor
3826	0	cp	BRD-K96354014	nifedipine	Calcium channel blocker	CACNA1C, CACNA1D, CACNA1S, CACNA2D1, CACNA1F, CACNA1H, CACNB2, CALM1, CYP3A5, GLRA1, GLRA3, GLRB, KCNA1, KCNA5, NR1I2, TRPM3	Calcium channel blocker
3827	0	cp	BRD-K90382497	GW-843682X	PLK inhibitor	PLK1, PLK3	PLK inhibitor
3828	0	cp	BRD-K73319509	PF-04217903	c-Met inhibitor	MET	c-Met inhibitor
3829	0	cp	BRD-K53414658	tivozanib	VEGFR inhibitor	FLT1, FLT4, KDR, KIT, PDGFRA, PDGFRB	VEGFR inhibitor
3830	0	cp	BRD-K41859756	NVP-AUY922	HSP inhibitor	HSP90AA1, HSP90AA2, HSP90AB1	HSP inhibitor
3831	0	cp	BRD-K36927236	glibenclamide	Sulfonylurea	KCNJ11, ABCC8, CFTR, KCNJ5, KCNJ8, ABCA1, ABCB11, ABCC9, CPT1A, KCNJ1, SLCO2B1, TRPA1	Sulfonylurea
3832	0	cp	BRD-K28907958	CD-437	Retinoid receptor agonist	RARG	Retinoid receptor agonist
3833	0	cp	BRD-K26664453	cytochalasin-b	Microtubule inhibitor	ACTB	Microtubule inhibitor
3834	0	cp	BRD-K19295594	gossypol	BCL inhibitor	BCL2, BCL2L1, MCL1, BCL2L2, CTGF, EGF	BCL inhibitor, MCL1 inhibitor
3835	0	cp	BRD-K12762134	XAV-939	Tankyrase inhibitor	TNKS, TNKS2	Tankyrase inhibitor
3836	0	cp	BRD-K12184916	dactolisib	MTOR inhibitor	MTOR, PIK3CA, PIK3CG, PIK3CD, ATR, PIK3CB	MTOR inhibitor, PI3K inhibitor, Protein kinase inhibitor
3837	0	cp	BRD-K00317371	RITA	MDM inhibitor	MDM2, TXNRD1, TXNRD2	MDM inhibitor
3838	0	cp	BRD-A56359832	zileuton	Leukotriene inhibitor	ALOX5	Leukotriene inhibitor, Lipoxygenase inhibitor
3839	0	cp	BRD-A36630025	SN-38	Topoisomerase inhibitor	TOP1	Topoisomerase inhibitor
3840	0	cp	BRD-A34817987	itraconazole	Cytochrome P450 inhibitor	CYP3A5, CYP3A7, CYP51A1, KDR	Cytochrome P450 inhibitor
3841	0	cp	BRD-A18763547	BAX-channel-blocker	Cytochrome C release inhibitor	BAX	Cytochrome C release inhibitor
3842	0	cp	BRD-K69328504	L-690488	Inositol monophosphatase inhibitor	IMPA1	Inositol monophosphatase inhibitor
3843	0	cp	BRD-A52650764	ingenol	PKC activator	PRKCD, PRKCE	PKC activator
3844	0	cp	BRD-A19500257	geldanamycin	HSP inhibitor	HSP90AA1, HSP90AB1	HSP inhibitor
3845	0	cp	BRD-K45296539	ZD-7114	Adrenergic receptor agonist	ADRB3	Adrenergic receptor agonist
3846	0	cp	BRD-M45964048	verteporfin	Photosensitizing agent		Photosensitizing agent
3847	0	cp	BRD-K53220666	trimetozine	Sedative		Sedative
3848	0	cp	BRD-K41731458	triclosan	Enoyl-[acyl-carrier-protein] reductase [NADH] inhibitor	DNMT1	Enoyl-[acyl-carrier-protein] reductase [NADH] inhibitor
3849	0	cp	BRD-K64514229	toltrazuril	Antiprotozoal		Antiprotozoal
3850	0	cp	BRD-K09631521	thiotepa	Cytochrome P450 inhibitor	CYP2B6	Cytochrome P450 inhibitor
3851	0	cp	BRD-A43940795	tetrahydropalmatine	Serotonin release inhibitor		Serotonin release inhibitor
3852	0	cp	BRD-A55393291	testosterone	Androgen receptor agonist	AR, CYP19A1, CYP2C19, CYP2C8, CYP3A5	Androgen receptor agonist
3853	0	cp	BRD-A06352418	terfenadine	Histamine receptor antagonist	HRH1, KCNH2, CHRM1, CHRM2, CHRM3, CHRM4, CHRM5, KCNH1	Histamine receptor antagonist
3854	0	cp	BRD-A22844106	tenoxicam	Cyclooxygenase inhibitor	PTGS2, PTGS1	Cyclooxygenase inhibitor
3855	0	cp	BRD-K93645900	tadalafil	Phosphodiesterase inhibitor	PDE5A, PDE11A	Phosphodiesterase inhibitor
3856	0	cp	BRD-K99595596	salsolinol	Monoamine oxidase inhibitor	DRD2	Monoamine oxidase inhibitor, Tyrosine hydroxylase inhibitor
3857	0	cp	BRD-K67439147	SIB-1893	Glutamate receptor antagonist	GRM5, GRM4	Glutamate receptor antagonist
3858	0	cp	BRD-A58564983	selamectin	Nematocide		Nematocide
3859	0	cp	BRD-A06352508	SB-218078	CHK inhibitor	CHEK1	CHK inhibitor
3860	0	cp	BRD-K30867024	SB-216641	Serotonin receptor antagonist	HTR1B, HTR1D, HTR1A, HTR2A, HTR2B, HTR2C	Serotonin receptor antagonist
3861	0	cp	BRD-K82561139	ricinine	Casein kinase inhibitor		Casein kinase inhibitor
3862	0	cp	BRD-K20742498	RS-39604	Serotonin receptor antagonist	HTR4	Serotonin receptor antagonist
3863	0	cp	BRD-K77925998	quipazine	Serotonin receptor agonist	HTR2A, HTR3A, HTR3B, HTR1A, HTR1D, HTR2B, HTR2C, HTR6, SLC6A4	Serotonin receptor agonist
3864	0	cp	BRD-K46137903	prednicarbate	Phospholipase activator	NR3C1, PLA2G1B	Phospholipase activator
3865	0	cp	BRD-K96799727	pifithrin-mu	HSP inhibitor	HSPA1A, TP53	HSP inhibitor
3866	0	cp	BRD-K19352500	prochlorperazine	Dopamine receptor antagonist	DRD2, DRD1, DRD3, DRD4	Dopamine receptor antagonist
3867	0	cp	BRD-K32247306	primidone	GABA receptor antagonist	GABRA1, CHRNA4, CHRNA7, GABRA2, GABRA3, GABRA4, GABRA5, GABRA6, GABRB1, GABRB2, GABRB3, GABRD, GABRE, GABRG1, GABRG2, GABRG3, GABRP, GABRQ, GRIA2, GRIK2	GABA receptor antagonist
3868	0	cp	BRD-A78391468	prednisolone	Glucocorticoid receptor agonist	NR3C1, NR3C2, SERPINA6	Glucocorticoid receptor agonist
3869	0	cp	BRD-A57382968	piroxicam	Cyclooxygenase inhibitor	PTGS2, PTGS1	Cyclooxygenase inhibitor
3870	0	cp	BRD-A97479839	piperidolate	Acetylcholine receptor antagonist	CHRM1	Acetylcholine receptor antagonist
3871	0	cp	BRD-K26801045	pipamperone	Dopamine receptor antagonist	DRD2, HTR2A, HRH1, HTR1A, HTR1B, HTR1D	Dopamine receptor antagonist
3872	0	cp	BRD-K96319534	phentermine	Dopamine uptake inhibitor	MAOA, MAOB, SLC6A2, SLC6A3, SLC6A4	Dopamine uptake inhibitor, Serotonin reuptake inhibitor
3873	0	cp	BRD-K66019333	oxantel	Anthelmintic		Anthelmintic
3874	0	cp	BRD-K03109492	NSC-663284	CDC inhibitor	CDC25A, CDC25B, CDC25C	CDC inhibitor
3875	0	cp	BRD-K34014345	naproxol	Anti-inflammatory	PTGS1, PTGS2	Anti-inflammatory
3876	0	cp	BRD-A87606379	nadolol	Adrenergic receptor antagonist	ADRB1, ADRB2, ADRB3	Adrenergic receptor antagonist
3877	0	cp	BRD-K31542390	mycophenolic-acid	Dehydrogenase inhibitor	IMPDH1, IMPDH2	Dehydrogenase inhibitor, Inositol monophosphatase inhibitor
3878	0	cp	BRD-K88741031	methyl-2,5-dihydroxycinnamate	EGFR inhibitor	EGFR	EGFR inhibitor, Tyrosine kinase inhibitor
3879	0	cp	BRD-A06784547	MRS-1334	Adenosine receptor antagonist		Adenosine receptor antagonist
3880	0	cp	BRD-A64092382	mexiletine	Sodium channel blocker	SCN5A, AHR, CYP2B6, CYP2E1, KCNK2, KCNK3, SCN4A	Sodium channel blocker
3881	0	cp	BRD-K96119599	leucodin	Melanin inhibitor		Melanin inhibitor
3882	0	cp	BRD-K15834839	lobendazole	Anthelmintic		Anthelmintic
3883	0	cp	BRD-A07440155	labetalol	Adrenergic receptor antagonist	ADRB1, ADRB2, ADRA1A, ADRA1D, ADRA1B	Adrenergic receptor antagonist
3884	0	cp	BRD-K49519092	immethridine	Histamine receptor agonist	HRH3	Histamine receptor agonist
3885	0	cp	BRD-K48869804	icilin	TRPV agonist	TRPA1, TRPM8	TRPV agonist
3886	0	cp	BRD-A42628519	iopanoic-acid	Radiopaque medium		Radiopaque medium
3887	0	cp	BRD-K33818169	GW-3965	LXR agonist	NR1H2, NR1H3, ABCA1	LXR agonist, ABC transporter expression enhancer
3888	0	cp	BRD-K32830106	guanfacine	Adrenergic receptor agonist	ADRA2A, ADRA2B, ADRA2C, CYP3A5, HCN1, HCN2, HCN3, HCN4	Adrenergic receptor agonist
3889	0	cp	BRD-K66296774	fluvastatin	HMGCR inhibitor	HMGCR, CYP2C8	HMGCR inhibitor
3890	0	cp	BRD-K28307902	flutamide	Androgen receptor antagonist	AR, AHR, CYP2C19	Androgen receptor antagonist
3891	0	cp	BRD-K29582677	flunarizine	Calcium channel blocker	CACNA1G, CACNA1H, CACNA1I, CALM1, CYP2J2, HRH1	Calcium channel blocker
3892	0	cp	BRD-K38055836	etamivan	Respiratory stimulant		Respiratory stimulant
3893	0	cp	BRD-A18917088	estradiol	Contraceptive agent	ESR1, ESR2, NR1I2, CYP2B6, CYP2C19, CYP2C8, CYP2E1, CYP3A5, CYP3A7, GPER1, KCNMA1	Contraceptive agent, Estrogen receptor agonist
3894	0	cp	BRD-K04548931	pidorubicine	Topoisomerase inhibitor	TOP2A	Topoisomerase inhibitor
3895	0	cp	BRD-A25687296	emetine	Protein synthesis inhibitor	RPS2	Protein synthesis inhibitor
3896	0	cp	BRD-K47659338	EMD-386088	Serotonin receptor agonist	HTR6	Serotonin receptor agonist
3897	0	cp	BRD-K36616567	doxepin	Histamine receptor antagonist	HRH1, HRH2, SLC6A2, SLC6A4, ADRA1A, ADRA1B, ADRA1D, ADRA2A, ADRA2B, ADRA2C, CHRM1, CHRM2, CHRM3, CHRM4, CHRM5, CYP2C19, DRD2, HRH4, HTR1A, HTR2A, HTR2B, HTR2C, HTR6, KCNH2, SLC6A3	Histamine receptor antagonist
3898	0	cp	BRD-K60274257	dephostatin	Tyrosine phosphatase inhibitor	PTPN1, PTPN6	Tyrosine phosphatase inhibitor
3899	0	cp	BRD-A49160188	donepezil	Acetylcholinesterase inhibitor	ACHE, HTR2A	Acetylcholinesterase inhibitor
3900	0	cp	BRD-K86301799	dipyridamole	Phosphodiesterase inhibitor	ADA, PDE5A, PDE10A, PDE4A, PDE7B, PDE8A, PDE8B, SLC29A1	Phosphodiesterase inhibitor
3901	0	cp	BRD-A94756469	digoxin	ATPase inhibitor	ATP1A1, ABCB1, RORC, SLCO1B3	ATPase inhibitor
3902	0	cp	BRD-K95309561	dienestrol	Estrogen receptor agonist	ESR1	Estrogen receptor agonist
3903	0	cp	BRD-A39255369	DCPIB	Chloride channel blocker	SLC1A2	Chloride channel blocker, Gap junction modulator, Glutamate inhibitor
3904	0	cp	BRD-K43389675	daunorubicin	RNA synthesis inhibitor	TOP2A, TOP2B	RNA synthesis inhibitor, Topoisomerase inhibitor
3905	0	cp	BRD-A54487287	cortisone	Glucocorticoid receptor agonist	NR3C1	Glucocorticoid receptor agonist
3906	0	cp	BRD-K45252063	clofibrate	PPAR receptor agonist	PPARA, LPL	PPAR receptor agonist
3907	0	cp	BRD-A15131297	benazepril	ACE inhibitor	ACE	ACE inhibitor
3908	0	cp	BRD-K08287586	butylparaben	DNA synthesis inhibitor		DNA synthesis inhibitor
3909	0	cp	BRD-K93461745	buspirone	Serotonin receptor agonist	HTR1A, DRD2	Serotonin receptor agonist
3910	0	cp	BRD-K39120595	bithionol	Autotaxin inhibitor	ESR1, ESR2, MCL1	Autotaxin inhibitor
3911	0	cp	BRD-K70914287	BIBX-1382	EGFR inhibitor	EGFR, ERBB2	EGFR inhibitor, Tyrosine kinase inhibitor
3912	0	cp	BRD-A92177080	betamethasone	Glucocorticoid receptor agonist	NR3C1	Glucocorticoid receptor agonist
3913	0	cp	BRD-K70327191	benzoxiquine	Anti-infective		Anti-infective
3914	0	cp	BRD-K45861246	azaperone	Dopamine receptor antagonist	DRD2, DRD3	Dopamine receptor antagonist
3915	0	cp	BRD-K98490050	amsacrine	Topoisomerase inhibitor	TOP2A, KCNH2	Topoisomerase inhibitor
3916	0	cp	BRD-K43068349	AMG-9810	TRPV antagonist	TRPV1	TRPV antagonist
3917	0	cp	BRD-A27554692	altrenogest	Progestogen hormone	PGR	Progestogen hormone
3918	0	cp	BRD-K35498378	alrestatin	Aldose reductase inhibitor	AKR1B1	Aldose reductase inhibitor
3919	0	cp	BRD-A00993607	alprenolol	Adrenergic receptor antagonist	ADRB1, ADRB2, HTR1A	Adrenergic receptor antagonist
3920	0	cp	BRD-A14966924	alaproclate	Serotonin receptor antagonist	SLC6A4	Serotonin receptor antagonist
3921	0	cp	BRD-K03670461	tyrphostin-AG-82	EGFR inhibitor	EGFR, LCK	EGFR inhibitor
5679	-6.84	cp	BRD-K04046242	equilin	Estrogen receptor agonist	HSD17B1	Estrogen receptor agonist
5682	-7.55	cp	BRD-A84174393	meloxicam	Cyclooxygenase inhibitor	PTGS2, PTGS1	Cyclooxygenase inhibitor
5686	-8.03	cp	BRD-K97764662	PD-173074	FGFR inhibitor	FGFR1, FGFR3, FGFR2, FGFR4, FLT1, FLT4, KDR, PDGFRA, PDGFRB	FGFR inhibitor, VEGFR inhibitor
5687	-8.4	cp	BRD-K81528515	nilotinib	ABL inhibitor	ABL1, KIT, BCR, CYP2B6, CYP2C8, DDR1, DDR2, PDGFRA	ABL inhibitor, BCR-ABL kinase inhibitor
5688	-8.96	cp	BRD-A69636825	diltiazem	Calcium channel blocker	CACNA1C, CACNA1S, CACNA2D1, CACNG1, CYP3A5, CYP3A7, HTR3A, KCNA5	Calcium channel blocker
5692	-9.24	cp	BRD-A44008656	doxylamine	Histamine receptor antagonist	HRH1, CHRM1	Histamine receptor antagonist
5693	-9.3	cp	BRD-K08109516	L-701324	Glutamate receptor antagonist	GRIN1, GRIN2A, GRIN2B, GRIN2C, GRIN2D	Glutamate receptor antagonist
5695	-9.57	cp	BRD-K29313308	HDAC3-selective	HDAC inhibitor	HDAC3	HDAC inhibitor
5696	-9.58	cp	BRD-K25224017	pirenperone	Serotonin receptor antagonist	HTR2A, HTR7	Serotonin receptor antagonist
5698	-10.6	cp	BRD-K78485176	olmesartan	Angiotensin receptor antagonist	AGTR1	Angiotensin receptor antagonist
5699	-11.1	cp	BRD-K61691971	avrainvillamide-analog-1	nucleophosmin inhibitor	NPM1	nucleophosmin inhibitor
5700	-12.04	cp	BRD-K81839095	estrone	Estrogen receptor agonist	ESR1, ESR2	Estrogen receptor agonist, Estrogenic hormone
5705	-14.39	cp	BRD-K24132293	piperlongumine	Glutathione transferase inhibitor		Glutathione transferase inhibitor
5707	-14.74	cp	BRD-K42573370	avrainvillamide-analog-2	nucleophosmin inhibitor	NPM1	nucleophosmin inhibitor
5708	-14.79	cp	BRD-K81418486	vorinostat	HDAC inhibitor	HDAC1, HDAC2, HDAC3, HDAC6, HDAC8, HDAC10, HDAC11, HDAC5, HDAC9	HDAC inhibitor
5710	-14.87	cp	BRD-K73397362	purmorphamine	Smoothened receptor agonist	SMO, DHH, IHH, PTCH1	Smoothened receptor agonist
5712	-15.44	cp	BRD-K25079130	avrainvillamide-analog-4	nucleophosmin inhibitor	NPM1	nucleophosmin inhibitor
5716	-16.25	cp	BRD-K21733600	rofecoxib	Cyclooxygenase inhibitor	PTGS2, CYP3A4, ELN	Cyclooxygenase inhibitor
5718	-16.32	cp	BRD-A50675702	fipronil	GABA gated chloride channel blocker		GABA gated chloride channel blocker, Chloride channel blocker
5721	-16.98	cp	BRD-A01320529	salmeterol	Adrenergic receptor agonist	ADRB2	Adrenergic receptor agonist
5723	-17.1	cp	BRD-A46393198	tetramisole	Immunostimulant		Immunostimulant
5724	-17.31	cp	BRD-K01292756	pimozide	Dopamine receptor antagonist	DRD2, DRD3, CACNA1I, CALM1, HRH1, HTR1A, HTR2A, KCNA10, KCNH2	Dopamine receptor antagonist
5728	-18.05	cp	BRD-K63675182	triflupromazine	Dopamine receptor antagonist	HTR2B, CHRM1, CHRM2, CHRNA7, DRD1, DRD2	Dopamine receptor antagonist
5729	-18.08	cp	BRD-K64614248	salicin	Anti-inflammatory		Anti-inflammatory
5731	-18.35	cp	BRD-K72222507	quinapril	ACE inhibitor	ACE	ACE inhibitor
5736	-20.05	cp	BRD-A75478957	PD-166793	Metalloproteinase inhibitor	MMP13, MMP2, MMP3	Metalloproteinase inhibitor, Collagenase inhibitor
5738	-20.1	cp	BRD-K71103788	duloxetine	Serotonin reuptake inhibitor	SLC6A2, SLC6A4, SLC6A3, HTR2A, HTR2C, HTR6	Serotonin reuptake inhibitor, Norepinephrine reuptake inhibitor
5739	-20.16	cp	BRD-K78959463	FPL-64176	Calcium channel activator	CACNA1C, CACNA1S	Calcium channel activator
5740	-20.18	cp	BRD-A35108200	dexamethasone	Glucocorticoid receptor agonist	ANXA1, CYP3A4, CYP3A5, NOS2, NR0B1, NR3C1, NR3C2	Glucocorticoid receptor agonist
5741	-20.38	cp	BRD-A04553218	chlorphenamine	Histamine receptor antagonist	HRH1, SLC6A2, SLC6A3, SLC6A4	Histamine receptor antagonist
5743	-20.5	cp	BRD-A91699651	chloroquine	Antimalarial	CYP2C8, GSTA2, MRGPRX1, TLR9, TNF	Antimalarial
5745	-20.63	cp	BRD-K28936863	ketotifen	Histamine receptor agonist	HRH1, PDE4A, PDE4B, PDE4C, PDE4D, PDE7A, PDE7B, PDE8A, PDE8B, PGD	Histamine receptor agonist, Histamine receptor ligand, Leukotriene receptor antagonist, Phosphodiesterase inhibitor
5746	-20.66	cp	BRD-A09467419	mebeverine	Acetylcholine receptor antagonist	CHRM1, CHRM2, CHRM3, CHRM4	Acetylcholine receptor antagonist
5748	-20.85	cp	BRD-A93236127	digitoxin	ATPase inhibitor	ATP1A1	ATPase inhibitor
5750	-21	cp	BRD-A51714012	venlafaxine	Adrenergic inhibitor	SLC6A2, SLC6A4, CYP2C19, SLC6A3	Adrenergic inhibitor, Norepinephrine reuptake inhibitor, Serotonin reuptake inhibitor
5754	-21.11	cp	BRD-K99411983	lumicolchicine	Colchicine isomer, non-binder of microtubules		Colchicine isomer, non-binder of microtubules
5755	-21.27	cp	BRD-K82036761	sertraline	Serotonin receptor antagonist	SLC6A4, CYP2C19, SLC6A3	Serotonin receptor antagonist
5756	-21.31	cp	BRD-K06593056	LE-135	Retinoid receptor agonist	RARB	Retinoid receptor agonist
5763	-21.91	cp	BRD-K22193694	dioxybenzone	Topical sunscreen agent		Topical sunscreen agent
5764	-22.01	cp	BRD-K39569857	avrainvillamide-analog-3	nucleophosmin inhibitor	NPM1	nucleophosmin inhibitor
5765	-22.05	cp	BRD-A75552914	isoxicam	Cyclooxygenase inhibitor	PTGS1, PTGS2	Cyclooxygenase inhibitor
5766	-22.1	cp	BRD-K79131256	albendazole	Anthelmintic	CYP1A2, CYP2J2, TUBA1A, TUBB, TUBB4B	Anthelmintic, Tubulin inhibitor
5770	-22.29	cp	BRD-K02275692	cefotiam	Bacterial cell wall synthesis inhibitor		Bacterial cell wall synthesis inhibitor
5772	-22.56	cp	BRD-A74667430	etodolac	Cyclooxygenase inhibitor	PTGS2, PTGS1, RXRA, TRPV1	Cyclooxygenase inhibitor
5776	-23.3	cp	BRD-A69917777	aminopentamide	Acetylcholine receptor antagonist		Acetylcholine receptor antagonist
5777	-23.45	cp	BRD-K53972329	ruxolitinib	JAK inhibitor	JAK1, JAK2, TYK2, JAK3	JAK inhibitor
5781	-23.7	cp	BRD-A35588707	teniposide	Topoisomerase inhibitor	TOP2A, CYP3A5	Topoisomerase inhibitor
5785	-24.24	cp	BRD-K02581333	protein-tyrosine-phosphatase-inhibitor-IV	Tyrosine phosphatase inhibitor	PTPN1, PTPN11	Tyrosine phosphatase inhibitor
5786	-24.55	cp	BRD-K00234327	RU-24969	Serotonin receptor agonist	HTR1A, HTR1B, HTR6, HTR1D, HTR2A, HTR2B, HTR2C, HTR5A	Serotonin receptor agonist
5789	-24.95	cp	BRD-K45435259	SCH-23390	Dopamine receptor antagonist	DRD1, DRD5, HTR2C, KCNJ4, KCNJ6	Dopamine receptor antagonist
5793	-25.04	cp	BRD-K15025317	BAY-11-7821	NFkB pathway inhibitor	RELA	NFkB pathway inhibitor
5797	-25.19	cp	BRD-A48237631	mitomycin-c	DNA alkylating agent		DNA alkylating agent, DNA inhibitor, DNA synthesis inhibitor
5801	-25.65	cp	BRD-K59633790	VU-0420363-1	SARS coronavirus 3C-like protease inhibitor		SARS coronavirus 3C-like protease inhibitor
5805	-25.91	cp	BRD-A24122750	saclofen	GABA receptor antagonist	GABBR1, GABBR2, KCTD12, KCTD16, KCTD8	GABA receptor antagonist
5807	-26.08	cp	BRD-K67043667	altretamine	DNA synthesis inhibitor		DNA synthesis inhibitor
5816	-26.64	cp	BRD-A25004090	erastin	Ion channel antagonist	VDAC2	Ion channel antagonist
5817	-26.67	cp	BRD-K08554278	bisbenzimide	DNA binding agent	BCL2L1, TOP1	DNA binding agent
5822	-27.36	cp	BRD-A02180903	betamethasone	Glucocorticoid receptor agonist	NR3C1	Glucocorticoid receptor agonist, Anti-inflammatory
5823	-27.48	cp	BRD-K22385716	LY-303511	Casein kinase inhibitor	CSNK2A1, CSNK2A2, CSNK2B, MTOR	Casein kinase inhibitor, MTOR inhibitor, PI3K inhibitor
5824	-27.59	cp	BRD-K50660797	epicatechin	Bacterial DNA gyrase inhibitor	FASN, APP, BACE1, SLC5A1	Bacterial DNA gyrase inhibitor, Cyclooxygenase inhibitor, DNA polymerase inhibitor
5831	-27.78	cp	BRD-K12102668	nialamide	Monoamine oxidase inhibitor	COMT, MAOA, MAOB	Monoamine oxidase inhibitor
5839	-28.05	cp	BRD-A10523515	GSK-429286A	Rho associated kinase inhibitor	ROCK1	Rho associated kinase inhibitor
5843	-28.25	cp	BRD-A60070924	alpha-estradiol	Estrogen receptor agonist	ESR1, ESR2, NR1I2, CYP2B6, CYP2C19, CYP2C8, CYP2E1, CYP3A5, CYP3A7, GPER1, KCNMA1	Estrogen receptor agonist
5844	-28.36	cp	BRD-K12513978	fenbufen	Cyclooxygenase inhibitor	PTGS1, PTGS2	Cyclooxygenase inhibitor
5845	-28.37	cp	BRD-A80502530	cinobufagin	ATPase inhibitor	ATP1A1, ATP1A2, ATP1A3, ATP1A4, ATP1B1, ATP1B2, ATP1B3, ATP1B4, FXYD2	ATPase inhibitor
5848	-28.61	cp	BRD-K15600710	obatoclax	BCL inhibitor	BCL2, BCL2L1, MCL1	BCL inhibitor
5850	-28.72	cp	BRD-A93255169	thalidomide	TNF production inhibitor	TNF, CRBN, CYP1A2, CYP2B6, CYP2C19, CYP3A5, FGFR2, NFKB1, ORM1, ORM2, PTGS2	TNF production inhibitor
5851	-28.73	cp	BRD-A39415247	norethisterone	Progesterone receptor agonist	PGR	Progesterone receptor agonist
5855	-28.87	cp	BRD-K58772419	AZD-6482	PI3K inhibitor	PIK3CD, PIK3CG, PIK3CA, PIK3CB	PI3K inhibitor
5863	-29.07	cp	BRD-K50018155	RS-67506	Serotonin receptor partial agonist	HTR4	Serotonin receptor partial agonist
5866	-29.24	cp	BRD-K16277217	piperacetazine	Dopamine receptor antagonist		Dopamine receptor antagonist
5871	-29.65	cp	BRD-A70449690	forskolin	Adenylyl cyclase activator	ADCY2, ADCY5, GNAS	Adenylyl cyclase activator
5877	-29.86	cp	BRD-A61793559	metolazone	Carbonic anhydrase inhibitor	SLC12A3, CA2, CA7	Carbonic anhydrase inhibitor
5887	-30.58	cp	BRD-A35912562	pregnenolone	Glutamate receptor modulator	CYP17A1, PGR, SULT2B1	Glutamate receptor modulator, Acetylcholine release enhancer, Dopamine release enhancer, GABA receptor negative allosteric modulator
5901	-31.4	cp	BRD-K88742110	BRD-K88742110	HDAC inhibitor	HDAC8, IL1B	HDAC inhibitor
5903	-31.47	cp	BRD-K08890269	CO-102862	Sodium channel blocker	SCN2A, SCN4A, SCN9A	Sodium channel blocker
5909	-31.65	cp	BRD-A72758037	asiatic-acid	Apoptosis stimulant	PYGM	Apoptosis stimulant
5915	-31.93	cp	BRD-A26845397	isamoltan	Adrenergic receptor antagonist	ADRB1, ADRB2	Adrenergic receptor antagonist
5917	-32	cp	BRD-K59037100	oxybenzone	Lipase inhibitor	LIPE	Lipase inhibitor
5918	-32.01	cp	BRD-K82823076	RO-15-4513	GABA benzodiazepine site receptor inverse agonist	GABRA1, GABRA2, GABRA3, GABRA5, GABRA4, GABRA6, GABRB2, GABRG2	GABA benzodiazepine site receptor inverse agonist
5919	-32.1	cp	BRD-K82941592	rosuvastatin	HMGCR inhibitor	HMGCR	HMGCR inhibitor
5921	-32.18	cp	BRD-K09485525	GANT-61	GLI antagonist	DHH, IHH	GLI antagonist
5927	-32.53	cp	BRD-K40892394	AR-C133057XX	Nitric oxide synthase inhibitor	NOS2, NOS1	Nitric oxide synthase inhibitor
5942	-33.02	cp	BRD-K29582115	ziprasidone	Dopamine receptor antagonist	DRD2, HTR2A, HTR1A, HTR1D, HRH1, HTR1B, HTR1E, HTR2C, HTR7, ADRA1A, ADRA1B, ADRA2A, ADRA2B, ADRA2C, CHRM1, CHRM2, CHRM3, CHRM4, CHRM5, DRD1, DRD3, DRD4, DRD5, HTR3A, HTR6, SLC6A4	Dopamine receptor antagonist, Serotonin receptor antagonist
5945	-33.2	cp	BRD-K09537769	NU-7026	DNA dependent protein kinase inhibitor	PRKDC	DNA dependent protein kinase inhibitor, MTOR inhibitor, PI3K inhibitor
5949	-33.4	cp	BRD-M00539986	formoterol	Adrenergic receptor agonist	ADRB2, CYP2C19	Adrenergic receptor agonist
5951	-33.43	cp	BRD-K31054881	BMY-7378	Adrenergic receptor antagonist	HTR1A, ADRA1D, ADRA1A, ADRA1B	Adrenergic receptor antagonist, Serotonin receptor antagonist
5953	-33.56	cp	BRD-K06895174	cisapride	Serotonin receptor agonist	HTR4, KCNH2, CYP2B6, CYP2C8, CYP3A5, CYP3A7, HTR2A, HTR3A	Serotonin receptor agonist
5962	-34.33	cp	BRD-K17953061	staurosporine	PKC inhibitor	CDK2, GSK3B, CAMK2B, CDK1, CDK5, CHEK1, CHRM1, CHRM2, CHRM4, CSK, DAPK1, GPR35, IKBKB, ITK, LCK, LRRK2, MAP2K4, MAP2K6, MAPKAPK2, PAK2, PDPK1, PHKG2, PIK3CG, PIM1, PKN1, PRKACB, PRKCI, PRKCQ, RPS6KA1, STK3, SYK, TNIK, ZAP70	PKC inhibitor
5964	-34.39	cp	BRD-K01648091	LE-300	Dopamine receptor antagonist	DRD5, DRD1, HTR2A	Dopamine receptor antagonist
5967	-34.53	cp	BRD-K08502430	angiogenesis-inhibitor	Angiogenesis inhibitor	EGFR	Angiogenesis inhibitor
5969	-34.78	cp	BRD-K06543683	bisindolylmaleimide-ix	CDK inhibitor	SIRT1, AKT1, GSK3B, LCK, LRRK2, MAPK1, MAPK11, MAPK12, MAPK14, MAPK8, PRKCA, ROCK1, RPS6KB1, SIRT2	CDK inhibitor, PKC inhibitor
5970	-34.8	cp	BRD-K35128472	2-aminopurine	Serine/threonine kinase inhibitor		Serine/threonine kinase inhibitor
5971	-34.87	cp	BRD-K06980535	promazine	Dopamine receptor antagonist	CHRM5, DRD2, ADRA1A, ADRA1B, ADRA1D, CHRM1, CHRM2, CHRM3, CHRM4, DRD1, DRD3, DRD4, HRH1, HTR2A, HTR2C	Dopamine receptor antagonist
5975	-34.96	cp	BRD-K28346421	rifapentine	RNA polymerase inhibitor	CYP2C8, CYP3A4	RNA polymerase inhibitor
5976	-34.98	cp	BRD-K63874012	thioperamide	Histamine receptor antagonist	HRH3, HRH4	Histamine receptor antagonist
5988	-35.41	cp	BRD-A05186015	bupropion	Dopamine uptake inhibitor	SLC6A2, SLC6A3, CHRNA3, CYP2B6	Dopamine uptake inhibitor
5989	-35.45	cp	BRD-K25905511	buddleoflavonoloside	Acetylcholinesterase inhibitor		Acetylcholinesterase inhibitor
5992	-35.55	cp	BRD-K22031190	diflunisal	Prostanoid receptor antagonist	PTGS2, PTGS1	Prostanoid receptor antagonist
5994	-35.59	cp	BRD-K65814004	diphenyleneiodonium	Nitric oxide synthase inhibitor	ALDH1A2, ALDH2, ALDH5A1, ALDH7A1, NOX3, XDH	Nitric oxide synthase inhibitor
5996	-35.62	cp	BRD-A33447119	oxfendazole	Anthelmintic		Anthelmintic
6001	-35.74	cp	BRD-K02130563	panobinostat	HDAC inhibitor	HDAC1, HDAC2, HDAC3, HDAC4, HDAC6, HDAC7, HDAC8, HDAC9	HDAC inhibitor
6004	-36.01	cp	BRD-K99291625	SB-203580	p38 MAPK inhibitor	MAPK14, MAPK1, MAPK11, AKT1, ALOX5, CHEK1, CYP2D6, CYP3A4, GAK, GSK3B, LCK, MAPK10, MAPK12, MAPK8, MAPK9, PRKCA, RAF1, RIPK2, ROCK1, RPS6KB1, SGK1, SRC, TNF	p38 MAPK inhibitor
6007	-36.3	cp	BRD-A29426959	carbinoxamine	Histamine receptor antagonist	HRH1	Histamine receptor antagonist, L-type calcium channel blocker
6011	-36.42	cp	BRD-K18678457	ZD-7288	HCN channel blocker	HCN1, HCN2, HCN3, HCN4	HCN channel blocker
6014	-36.51	cp	BRD-A91452556	estradiol-cypionate	Estrogen receptor agonist	ESR1	Estrogen receptor agonist
6015	-36.54	cp	BRD-K06014311	DH-97	Melatonin receptor antagonist	MTNR1B	Melatonin receptor antagonist
6023	-36.77	cp	BRD-K77008974	WYE-354	MTOR inhibitor	MTOR	MTOR inhibitor
6029	-37.04	cp	BRD-K45446451	JZL-184	Monoacylglucerol lipase inhibitor	MGLL	Monoacylglucerol lipase inhibitor
6046	-37.7	cp	BRD-K76617868	fasudil	Rho associated kinase inhibitor	ROCK1, ROCK2, PKIA, PRKACA	Rho associated kinase inhibitor
6050	-37.88	cp	BRD-K98521173	desoxycortone	Mineralocorticoid receptor agonist	NR3C1, NR3C2	Mineralocorticoid receptor agonist
6052	-37.91	cp	BRD-K39823328	VU-0366037-2	Glutamate receptor modulator	GRM4	Glutamate receptor modulator
6055	-38.07	cp	BRD-K28470988	L-690330	Inositol monophosphatase inhibitor	IMPA1	Inositol monophosphatase inhibitor
6057	-38.09	cp	BRD-A10420615	cyclopiazonic-acid	ATPase inhibitor	ATP2A1	ATPase inhibitor
6059	-38.16	cp	BRD-K71799949	carbamazepine	Carboxamide antiepileptic	ABCB1, CYP1A2, CYP3A4, SCN1A, SCN3A, SCN5A	Carboxamide antiepileptic
6065	-38.42	cp	BRD-K67352070	TC-2559	Acetylcholine receptor agonist	CHRNA4	Acetylcholine receptor agonist
6071	-38.54	cp	BRD-A41304429	practolol	Adrenergic receptor antagonist	ADRB1	Adrenergic receptor antagonist
6077	-38.79	cp	BRD-K67174588	toremifene	Estrogen receptor antagonist	ESR1, CYP3A5	Estrogen receptor antagonist, Selective estrogen receptor modulator (SERM)
6080	-38.93	cp	BRD-K59773493	benzohydroxamic-acid	Antifungal		Antifungal
6081	-38.93	cp	BRD-K76775527	nimesulide	Cyclooxygenase inhibitor	PTGS2, LTF, PLA2G2E, PTGS1	Cyclooxygenase inhibitor
6083	-39.03	cp	BRD-K64994968	progesterone	Progesterone receptor agonist	PGR, CYP17A1, NR3C2, CATSPER1, CATSPER2, CATSPER3, CATSPER4, CYP2C19, ESR1, OPRK1, TRPC5	Progesterone receptor agonist
6086	-39.16	cp	BRD-K81729199	AQ-RA741	Acetylcholine receptor antagonist		Acetylcholine receptor antagonist
6093	-39.52	cp	BRD-A42571354	cetirizine	Histamine receptor antagonist	HRH1	Histamine receptor antagonist
6098	-39.82	cp	BRD-K38449220	seneciphylline	Cytochrome P450 inhibitor		Cytochrome P450 inhibitor
6101	-39.91	cp	BRD-K04976539	aminogenistein	SRC inhibitor	LCK	SRC inhibitor
6103	-39.93	cp	BRD-A13084692	troglitazone	Insulin sensitizer	PPARG, ACSL4, AKR1B1, CCL2, CYP3A4, ESRRA, ESRRG, INS, SERPINE1, SLC29A1, TRPM3	Insulin sensitizer, PPAR receptor agonist
6107	-39.99	cp	BRD-K68264559	brimonidine	Adrenergic receptor agonist	ADRA2A, ADRA2B, ADRA2C, AOX1	Adrenergic receptor agonist
6109	-40.07	cp	BRD-A29289453	PCA-4248	Platelet activating factor receptor antagonist	PTAFR	Platelet activating factor receptor antagonist
6110	-40.08	cp	BRD-K09416995	lovastatin	HMGCR inhibitor	HMGCR, CYP3A5, HDAC2, ITGAL, NR1I2	HMGCR inhibitor
6112	-40.13	cp	BRD-K68488863	ENMD-2076	FLT3 inhibitor	AURKA, FLT3, KDR, PDGFRA, SRC, CSF1R, EPHA1, FGFR1, FGFR2, FGFR3, FLT4, KIT, PTK2	FLT3 inhibitor, VEGFR inhibitor, Aurora kinase inhibitor
6114	-40.17	cp	BRD-K80315159	DPPE	Histamine receptor antagonist	ABCB1, HRH1	Histamine receptor antagonist
6116	-40.27	cp	BRD-K01638814	rilmenidine	Adrenergic receptor agonist	NISCH	Adrenergic receptor agonist, Imidazoline receptor agonist
6118	-40.37	cp	BRD-K72024482	MRS-1754	Adenosine receptor antagonist	ADORA2B, ADORA1, ADORA2A, ADORA3	Adenosine receptor antagonist
6120	-40.48	cp	BRD-K15164005	apoptosis-activator-II	Carboxylesterase inhibitor	BCHE, CES1	Carboxylesterase inhibitor
6121	-40.48	cp	BRD-K59597909	phenothiazine	Dopamine receptor antagonist		Dopamine receptor antagonist
6125	-40.67	cp	BRD-K37848908	ceforanide	Penicillin binding protein inhibitor		Penicillin binding protein inhibitor
6126	-40.67	cp	BRD-K59058766	chlorprothixene	Dopamine receptor antagonist	DRD2, CHRM1, CHRM2, CHRM3, CHRM4, CHRM5, DRD1, DRD3, HRH1, HTR2A, HTR2B, HTR2C	Dopamine receptor antagonist
6131	-40.76	cp	BRD-K59574735	ubenimex	Leukotriene inhibitor	LTA4H, ANPEP, RNPEP	Leukotriene inhibitor
6132	-40.77	cp	BRD-K55991774	BAS-09104376	HIV integrase inhibitor		HIV integrase inhibitor
6133	-40.79	cp	BRD-K20655524	mefexamide	Psychoactive drug		Psychoactive drug
6134	-40.83	cp	BRD-A25775766	securinine	GABA receptor antagonist	GABRA1	GABA receptor antagonist, TP53 activator
6139	-41.08	cp	BRD-K61177364	NBI-27914	CRF receptor antagonist	CRHR1	CRF receptor antagonist
6142	-41.26	cp	BRD-K16621777	enobosarm	Androgen receptor modulator	AR	Androgen receptor modulator
6145	-41.37	cp	BRD-K11663430	pyroxamide	HDAC inhibitor	HDAC1	HDAC inhibitor
6156	-41.5	cp	BRD-K15567136	papaverine	Phosphodiesterase inhibitor	PDE10A, PDE4B, PDE5A	Phosphodiesterase inhibitor
6160	-41.68	cp	BRD-A72596465	GW-6471	PPAR receptor antagonist	PPARA	PPAR receptor antagonist
6161	-41.68	cp	BRD-A25234499	aminoglutethimide	Glucocorticoid receptor antagonist	CYP19A1, CYP11A1, NR3C1	Glucocorticoid receptor antagonist
6163	-41.81	cp	BRD-K35941380	methysergide	Serotonin receptor antagonist	HTR2C, HTR1B, HTR1E, HTR1F, HTR2A, HTR2B, HTR7, HTR1A, HTR1D, HTR5A, HTR6	Serotonin receptor antagonist
6164	-41.84	cp	BRD-K64157027	ZD-2079	Adrenergic receptor agonist	ADRB3	Adrenergic receptor agonist
6170	-42.26	cp	BRD-K24240364	GYKI-52466	Glutamate receptor antagonist	GRIA1, GRIA2, GRIA3, GRIA4	Glutamate receptor antagonist, Kainate receptor antagonist
6174	-42.57	cp	BRD-K25741894	skimmianine	Acetylcholinesterase inhibitor		Acetylcholinesterase inhibitor, Furoquinoline alkaloid
6179	-42.69	cp	BRD-A34208323	VU-0404997-2	Glutamate receptor modulator	GRM4	Glutamate receptor modulator
6184	-42.96	cp	BRD-A20131130	2',5'-dideoxyadenosine	Adenylyl cyclase inhibitor		Adenylyl cyclase inhibitor
6185	-42.97	cp	BRD-K64890080	BI-2536	PLK inhibitor	PLK1, BRD4, PLK2, PLK3	PLK inhibitor
6192	-43.3	cp	BRD-K33204703	AG-370	PDGFR receptor inhibitor	PDGFRB	PDGFR receptor inhibitor
6193	-43.3	cp	BRD-A22380646	pantoprazole	ATPase inhibitor	ATP4A, CYP2C19, CYP3A4	ATPase inhibitor
6194	-43.31	cp	BRD-A49734948	foliosidine	Plant alkaloid		Plant alkaloid
6197	-43.48	cp	BRD-A04327189	synephrine	Adrenergic receptor agonist	ADRA1A	Adrenergic receptor agonist
6198	-43.5	cp	BRD-K39915878	loxapine	Dopamine receptor antagonist	DRD2, DRD3, DRD4, DRD1, HRH1, HTR2A, HTR2C, HTR6, ADRA1A, ADRA1B, ADRA2A, ADRA2B, ADRA2C, ADRB1, CHRM1, CHRM2, CHRM3, CHRM4, CHRM5, DRD5, HRH2, HRH4, HTR1A, HTR1B, HTR1D, HTR1E, HTR3A, HTR5A, HTR7, SLC6A2, SLC6A3, SLC6A4	Dopamine receptor antagonist, Dopamine receptor ligand, Serotonin receptor antagonist
6200	-43.87	cp	BRD-K02992638	lamivudine	Nucleoside reverse transcriptase inhibitor		Nucleoside reverse transcriptase inhibitor
6205	-44.09	cp	BRD-K85985071	ellipticine	Topoisomerase inhibitor	TOP2A, TOP2B	Topoisomerase inhibitor
6207	-44.15	cp	BRD-K31611373	fluprostenol	Prostanoid receptor agonist	PTGER3, PTGFR, TBXA2R	Prostanoid receptor agonist
6216	-44.49	cp	BRD-K28806945	L-750667	Dopamine receptor antagonist	DRD4	Dopamine receptor antagonist
6218	-44.53	cp	BRD-K04923131	GSK-3-inhibitor-IX	Glycogen synthase kinase inhibitor	ALOX5, GSK3A, GSK3B	Glycogen synthase kinase inhibitor, Lipoxygenase inhibitor
6221	-44.63	cp	BRD-A04668240	CGP-52432	GABA receptor antagonist	GABBR1, GABBR2	GABA receptor antagonist
6228	-45.02	cp	BRD-K33459542	ditolylguanidine	Sigma receptor agonist	GRIN1, GRIN2A, GRIN2B, SIGMAR1	Sigma receptor agonist
6232	-45.18	cp	BRD-A41145729	methoprene-acid	Retinoid receptor agonist	NCOA2, NR1H3, RXRA, RXRB	Retinoid receptor agonist
6237	-45.66	cp	BRD-K66615216	moxifloxacin	Bacterial DNA gyrase inhibitor	TOP2A	Bacterial DNA gyrase inhibitor
6238	-45.68	cp	BRD-K28120222	parthenolide	NFkB pathway inhibitor	ADIPOR2, IKBKB, RELA	NFkB pathway inhibitor
6242	-45.97	cp	BRD-K91623615	ABT-751	Tubulin inhibitor	TUBB	Tubulin inhibitor
6243	-45.98	cp	BRD-K28296557	AKT-inhibitor-IV	AKT inhibitor	AKT1	AKT inhibitor
6246	-46.03	cp	BRD-K60923938	veratridine	Sodium channel activator	SCN1A, SCN3A, SCN8A, SCN9A	Sodium channel activator
6251	-46.22	cp	BRD-A31521121	methocarbamol	Muscle relaxant	CA1	Muscle relaxant
6252	-46.28	cp	BRD-K02404261	caffeine	Adenosine receptor antagonist	ADORA1, ADORA2A, ADORA2B, ATM, ITPR1, RYR1, ADORA3, ATR, ITPR2, ITPR3, PDE10A, PDE11A, PDE1A, PDE1B, PDE1C, PDE2A, PDE3A, PDE3B, PDE4A, PDE4B, PDE4C, PDE4D, PDE5A, PDE6A, PDE6B, PDE6C, PDE7A, PDE7B, PDE8A, PDE8B, PDE9A, PIK3CA, PIK3CB, PIK3CD, PRKDC, RYR2, RYR3	Adenosine receptor antagonist, Diuretic, Phosphodiesterase inhibitor
6254	-46.42	cp	BRD-K52219182	BRD-K52219182	Phosphodiesterase inhibitor		Phosphodiesterase inhibitor
6262	-46.89	cp	BRD-K19416115	sitagliptin	Dipeptidyl peptidase inhibitor	DPP4, CYP2C8, FASLG, HMGCR, SLC22A8	Dipeptidyl peptidase inhibitor
6263	-46.9	cp	BRD-K92301463	16,16-dimethylprostaglandin-e2	Prostanoid receptor agonist	HPGD	Prostanoid receptor agonist
6268	-47.21	cp	BRD-K78599730	manumycin-a	Farnesyltransferase inhibitor	FNTA, IKBKB	Farnesyltransferase inhibitor, NFkB pathway inhibitor
6269	-47.22	cp	BRD-K06792661	narciclasine	Coflilin signaling pathway activator	RHOA	Coflilin signaling pathway activator, LIM kinase activator, Rho associated kinase activator
6273	-47.42	cp	BRD-K06854232	AM-580	Retinoid receptor agonist	RARA	Retinoid receptor agonist
6278	-47.7	cp	BRD-K52911425	GDC-0941	PI3K inhibitor	PIK3CG, PIK3CA, PIK3CB, PIK3CD	PI3K inhibitor
6282	-47.84	cp	BRD-K79366068	PSB-069	NTPDase inhibitor	ENTPD1, ENTPD2, ENTPD3	NTPDase inhibitor
6288	-48.05	cp	BRD-A01317026	7,8-dihydro-L-biopterin	Dihydroneopterin aldolase inhibitor	NOS2, TPH1	Dihydroneopterin aldolase inhibitor
6295	-48.27	cp	BRD-K32645441	dipropyl-5ct	Serotonin receptor agonist	HTR1B, HTR1D, HTR1F, HTR7	Serotonin receptor agonist
6297	-48.35	cp	BRD-K67100011	pivmecillinam	Bacterial cell wall synthesis inhibitor		Bacterial cell wall synthesis inhibitor
6298	-48.44	cp	BRD-K96144918	mead-acid	KPL-1 tumor suppressor		KPL-1 tumor suppressor
6299	-48.52	cp	BRD-K26657438	imiquimod	TLR agonist	TLR7, TLR8	TLR agonist, Interferon inducer
6302	-48.69	cp	BRD-K23875128	RHO-kinase-inhibitor-III[rockout]	Rho associated kinase inhibitor	IMPDH2, ROCK1	Rho associated kinase inhibitor
6308	-48.83	cp	BRD-K98530306	clonidine	Adrenergic receptor agonist	ADRA2A, ADRA2B, ADRA2C, ADRA1A, ADRA1B, ADRA1D	Adrenergic receptor agonist
6309	-48.92	cp	BRD-K40887525	ritanserin	Serotonin receptor antagonist	HTR2A, HTR2C, HTR2B, ADRA1A, ADRA1B, ADRA1D, HTR1A, HTR1B, HTR1D, HTR5A, HTR6, HTR7	Serotonin receptor antagonist
6314	-49.07	cp	BRD-K16554956	PTB1	AMPK activator	PTPN1	AMPK activator
6324	-49.76	cp	BRD-K66782112	BRD-K66782112	Histamine receptor antagonist	HRH2	Histamine receptor antagonist
6328	-49.93	cp	BRD-K45330754	diethylstilbestrol	Estrogen receptor agonist	ESR1, ESR2, ESRRG, ESRRB	Estrogen receptor agonist
6334	-50.21	cp	BRD-K40990712	hexamethyleneamiloride	Sodium/hydrogen antiport inhibitor	GNRHR, ADRA2A, GNRH1, PLAU, SLC9A1	Sodium/hydrogen antiport inhibitor
6336	-50.36	cp	BRD-K08996725	zolantidine	Histamine receptor antagonist		Histamine receptor antagonist
6338	-50.48	cp	BRD-A19195498	trimipramine	Norepinephrine reuptake inhibitor	SLC6A2, SLC6A4, SLC6A3, ADRA1A, ADRA1B, ADRA2A, ADRA2B, ADRB1, ADRB2, ADRB3, CHRM1, CHRM2, CHRM3, CHRM4, CHRM5, DRD1, DRD2, DRD5, HRH1, HTR1A, HTR1D, HTR2A, HTR2C, HTR3A	Norepinephrine reuptake inhibitor, Tricyclic antidepressant
6339	-50.49	cp	BRD-K56301217	ABT-737	BCL inhibitor	BCL2, BCL2L1, BCL2L2	BCL inhibitor
6340	-50.52	cp	BRD-K28137194	loreclezole	GABA receptor agonist	GABRB2, GABRB3	GABA receptor agonist
6341	-50.53	cp	BRD-K07762753	aminopurvalanol-a	Tyrosine kinase inhibitor	CDK1, CDK2, CDK5, CDK6	Tyrosine kinase inhibitor, CDK inhibitor
6343	-50.7	cp	BRD-K05151076	ZK-164015	Estrogen receptor antagonist	ESR1, ESR2	Estrogen receptor antagonist
6346	-50.78	cp	BRD-A70268693	PG-9	Acetylcholine receptor agonist		Acetylcholine receptor agonist
6350	-50.97	cp	BRD-K32536677	AGK-2	SIRT inhibitor	SIRT2	SIRT inhibitor
6353	-51.14	cp	BRD-K47717570	NBQX	Glutamate receptor antagonist	GRIA1, GRIA2, GRIA3, GRIA4, GRIK1, GRIN1, GRIN2A, GRIN2B	Glutamate receptor antagonist
6357	-51.37	cp	BRD-K61480498	epoxycholesterol	LXR agonist	NR1H2, NR1H3	LXR agonist
6359	-51.44	cp	BRD-K09778810	FGIN-1-27	Inositol monophosphatase inhibitor	TSPO	Inositol monophosphatase inhibitor
6360	-51.45	cp	BRD-A09533288	verapamil	Calcium channel blocker	CACNA1C, CACNA1D, CACNA1G, CACNA1S, CACNA1A, CACNA1B, CACNA1F, CACNA1I, CACNB1, CACNB2, CACNB3, CACNB4, CYP2C8, CYP2E1, CYP3A4, CYP3A5, CYP3A7, DRD2, KCNA10, KCNA7, KCNH2, KCNJ11, NALCN, SCN5A, SLC29A4, SLC6A4	Calcium channel blocker
6365	-51.93	cp	BRD-K11540476	EMF-BCA1-64	Caspase inhibitor	CASP3	Caspase inhibitor
6366	-51.99	cp	BRD-A98378129	talniflumate	Cyclooxygenase inhibitor	CLCA1	Cyclooxygenase inhibitor
6367	-52.05	cp	BRD-A34806832	proscillaridin	ATPase inhibitor	ATP1A1	ATPase inhibitor
6372	-52.17	cp	BRD-K95785537	PP-2	SRC inhibitor	SRC, LCK, ABL1, LYN, RIPK2	SRC inhibitor
6375	-52.25	cp	BRD-K01567962	pyrazolanthrone	JNK inhibitor	MAPK10, MAPK8, MAPK9, TTK, LRRK2, MAPK8IP1	JNK inhibitor
6378	-52.37	cp	BRD-K95435023	PHA-665752	c-Met inhibitor	MET	c-Met inhibitor
6379	-52.49	cp	BRD-K30240666	clemastine	Histamine receptor antagonist	HRH1	Histamine receptor antagonist
6384	-52.78	cp	BRD-A62071884	siguazodan	Phosphodiesterase inhibitor	PDE3A	Phosphodiesterase inhibitor
6385	-52.85	cp	BRD-K04546108	JAK3-inhibitor-VI	JAK inhibitor	JAK3	JAK inhibitor
6389	-52.87	cp	BRD-K04993501	cefixime	Bacterial cell wall synthesis inhibitor		Bacterial cell wall synthesis inhibitor
6391	-52.98	cp	BRD-K18059238	gamma-linolenic-acid	Cyclooxygenase inhibitor	TBXAS1	Cyclooxygenase inhibitor, Prostanoid receptor agonist
6392	-53.05	cp	BRD-K77998258	ganglioside	SRC activator		SRC activator
6393	-53.09	cp	BRD-K46068882	eugenitol	Bacterial quorum sensing inhibitor	AR, MAOA	Bacterial quorum sensing inhibitor, Chromone, Monoamine oxidase inhibitor, Androgen receptor antagonist
6396	-53.21	cp	BRD-K53857191	risperidone	Dopamine receptor antagonist	DRD2, HTR2A, ADRA1A, ADRA1B, DRD3, HRH1, HTR1A, HTR1D, HTR2C, ADRA1D, ADRA2A, ADRA2B, ADRA2C, CYP3A5, DRD1, DRD4, HTR1B, HTR1E, HTR1F, HTR6, HTR7	Dopamine receptor antagonist, Serotonin receptor antagonist
6397	-53.21	cp	BRD-A68930007	ouabain	ATPase inhibitor	ATP1A1, ATP1A2, ATP1A3, ATP1A4, ATP1B1, ATP1B2, ATP1B3, ATP1B4, FXYD2	ATPase inhibitor
6399	-53.24	cp	BRD-U51951544	ZG-10	JNK inhibitor	MAPK8	JNK inhibitor
6403	-53.37	cp	BRD-K45988865	tetramethylsilane	Internal standard for NMR spectroscopy		Internal standard for NMR spectroscopy
6410	-53.57	cp	BRD-A88282067	delcorine	Antiarrhythmic		Antiarrhythmic, Ganglionic blocker
6413	-53.88	cp	BRD-K67537649	PQ-401	IGF-1 inhibitor	IGF1R	IGF-1 inhibitor, IGF-1R inhibitor
6416	-54.02	cp	BRD-A99411506	esculin	Antioxidant		Antioxidant
6419	-54.16	cp	BRD-A65550283	ginsenoside	Steroid hormone receptor agonist		Steroid hormone receptor agonist
6421	-54.22	cp	BRD-K17743697	KB-R7943	Sodium/calcium exchange inhibitor	SLC8A1, TRPC3, TRPC5, TRPC6	Sodium/calcium exchange inhibitor
6423	-54.31	cp	BRD-K49945136	GR-113808	Serotonin receptor antagonist	HTR4	Serotonin receptor antagonist
6424	-54.35	cp	BRD-K72726508	arcyriaflavin-a	CDK inhibitor	CCND1, CCNE1, CDK2, CDK4	CDK inhibitor
6427	-54.53	cp	BRD-A87719232	naproxen	Cyclooxygenase inhibitor	PTGS2, PTGS1	Cyclooxygenase inhibitor
6431	-54.65	cp	BRD-K93034159	cladribine	Adenosine deaminase inhibitor	ADA, PNP, POLA1, POLE, POLE2, POLE3, POLE4, RRM1, RRM2, RRM2B	Adenosine deaminase inhibitor, Ribonucleoside reductase inhibitor
6434	-54.72	cp	BRD-A74904029	EI-231	Casein kinase inhibitor	CSNK2A1, CSNK2A2, CSNK2B	Casein kinase inhibitor
6435	-54.78	cp	BRD-A02759312	betaxolol	Adrenergic receptor antagonist	ADRB1, ADRB2	Adrenergic receptor antagonist
6436	-54.88	cp	BRD-A94413429	NTNCB	Neuropeptide receptor antagonist	NPY5R	Neuropeptide receptor antagonist
6437	-54.94	cp	BRD-K51318897	fenbendazole	Tubulin inhibitor	CYP2C19, CYP2D6, CYP2J2, CYP3A4, TUBB	Tubulin inhibitor
6446	-55.28	cp	BRD-A03216249	mepivacaine	Potassium channel blocker	SCN10A, SCN9A	Potassium channel blocker, Sodium channel blocker
6450	-55.48	cp	BRD-K40619305	larixinic-acid	Compound that interacts with metal centers		Compound that interacts with metal centers
6461	-56	cp	BRD-K92778217	mefenamic-acid	Cyclooxygenase inhibitor	PTGS2, PTGS1, KCNQ1, TRPM3	Cyclooxygenase inhibitor
6465	-56.37	cp	BRD-K86191271	cytosporone-b	NUR77 receptor agonist	NR4A1	NUR77 receptor agonist
6469	-56.45	cp	BRD-K67445247	flurofamide	Urease inhibitor		Urease inhibitor
6471	-56.67	cp	BRD-K96809896	SKF-86002	p38 MAPK inhibitor	ALOX5, MAPK14	p38 MAPK inhibitor
6473	-56.96	cp	BRD-K85015012	NNC-05-2090	GAT inhibitor	SLC6A11, SLC6A12, SLC6A13	GAT inhibitor, GABA uptake inhibitor
6474	-56.97	cp	BRD-K57304726	PRE-084	Sigma receptor agonist	SIGMAR1	Sigma receptor agonist
6477	-57.11	cp	BRD-K10860596	granisetron	Serotonin receptor antagonist	HTR3A, CYP3A5	Serotonin receptor antagonist
6478	-57.15	cp	BRD-K37130656	rivaroxaban	Coagulation inhibitor	F10, CYP2J2, CYP3A5	Coagulation inhibitor
6479	-57.16	cp	BRD-A74907996	equol	Estrogen receptor agonist	ESR2, ESR1	Estrogen receptor agonist
6480	-57.19	cp	BRD-K56343971	vemurafenib	RAF inhibitor	BRAF, CYP2C19, CYP3A4, CYP3A5, RAF1	RAF inhibitor
6483	-57.35	cp	BRD-K28075147	biochanin-a	Estrogen receptor agonist		Estrogen receptor agonist
6487	-57.54	cp	BRD-A06390036	hydroquinidine	Antiarrhythmic		Antiarrhythmic
6491	-57.95	cp	BRD-K04853698	LDN-193189	Serine/threonine kinase inhibitor	ACVR1, BMPR1A	Serine/threonine kinase inhibitor
6494	-58.02	cp	BRD-K49865102	PD-0325901	MEK inhibitor	MAP2K1, MAP2K2	MEK inhibitor, MAP kinase inhibitor, Protein kinase inhibitor
6498	-58.26	cp	BRD-U44618005	WH-4023	SRC inhibitor	ABL1, LCK, SRC	SRC inhibitor
6509	-58.51	cp	BRD-K43736954	cortisone	Glucocorticoid receptor agonist	NR3C1	Glucocorticoid receptor agonist
6515	-58.68	cp	BRD-K15933101	ropinirole	Dopamine receptor agonist	DRD2, DRD3, ADRA2A, ADRA2B, ADRA2C, DRD1, DRD4, DRD5, HTR1A, HTR1B, HTR1D, HTR2A, HTR2B, HTR2C	Dopamine receptor agonist
6519	-59.17	cp	BRD-K89014967	AS-703026	MEK inhibitor	MAP2K1, MAP2K2	MEK inhibitor
6520	-59.21	cp	BRD-K50140147	NVP-TAE684	ALK inhibitor	ALK, INSR	ALK inhibitor
6522	-59.31	cp	BRD-K04414442	SB-222200	Tachykinin antagonist	TACR3	Tachykinin antagonist
6542	-60.53	cp	BRD-K28578425	cilostamide	Phosphodiesterase inhibitor	PDE3A, PDE3B	Phosphodiesterase inhibitor
6543	-60.57	cp	BRD-K86465814	HO-013	PPAR receptor agonist	PPARG	PPAR receptor agonist
6549	-60.62	cp	BRD-K18816859	L-694247	Serotonin receptor agonist	HTR1D, HTR1A, HTR1B	Serotonin receptor agonist
6551	-60.75	cp	BRD-K74501079	azithromycin	Bacterial 50S ribosomal subunit inhibitor	MLNR	Bacterial 50S ribosomal subunit inhibitor
6561	-61.27	cp	BRD-K21450440	benzthiazide	Carbonic anhydrase inhibitor	CA2, CA1, CA12, CA4, CA9, SLC12A3	Carbonic anhydrase inhibitor
6579	-62.3	cp	BRD-K07881437	danusertib	Aurora kinase inhibitor	AURKA, AURKB, AURKC, FGFR1, NTRK1, RET, BCR, SLK	Aurora kinase inhibitor, Growth factor receptor inhibitor
6586	-62.39	cp	BRD-K10974103	diloxanide	Protein synthesis inhibitor		Protein synthesis inhibitor
6591	-62.6	cp	BRD-K37991163	paroxetine	Selective serotonin reuptake inhibitor (SSRI)	SLC6A4, CHRM1, CHRM2, CHRM3, CHRM4, CHRM5, HTR2A, SLC6A2	Selective serotonin reuptake inhibitor (SSRI)
6592	-62.61	cp	BRD-K67080878	milrinone	Phosphodiesterase inhibitor	PDE3A, PDE2A, PDE3B, PDE5A	Phosphodiesterase inhibitor
6593	-62.66	cp	BRD-A26095496	clobetasol	Glucocorticoid receptor agonist	NR3C1, PLA2G1B	Glucocorticoid receptor agonist
6597	-63.14	cp	BRD-K71430621	clobenpropit	Histamine receptor antagonist	HRH3, HRH4, HRH1, HRH2	Histamine receptor antagonist
6601	-63.21	cp	BRD-A26384407	chlortalidone	Carbonic anhydrase inhibitor	CA7, CA1, CA12, CA14, CA4, SLC12A1	Carbonic anhydrase inhibitor
6615	-63.64	cp	BRD-K64835161	BRD-K64835161	-666	CLK1, CLK4, DYRK1B	-666
6618	-63.84	cp	BRD-K26548821	quinpirole	Dopamine receptor agonist	DRD2, DRD3, DRD4, DRD1, HTR1A, HTR2A, HTR2B, HTR2C	Dopamine receptor agonist
6620	-63.9	cp	BRD-K63195589	tipifarnib	Farnesyltransferase inhibitor	FNTA, FNTB	Farnesyltransferase inhibitor
6622	-63.99	cp	BRD-A17448384	beclometasone	Glucocorticoid receptor agonist	NR3C1, CYP3A5, GPR97, SERPINA6	Glucocorticoid receptor agonist
6627	-64.16	cp	BRD-A80383043	BRD-A80383043	Glutamate receptor agonist	GRM1, GRM2	Glutamate receptor agonist, Glutamate receptor antagonist
6628	-64.24	cp	BRD-K42500029	CGP-57380	MAP kinase inhibitor	AURKB, LCK, MKNK1, MKNK2, SGK1	MAP kinase inhibitor
6643	-65.18	cp	BRD-K47639036	flavoxate	Acetylcholine receptor antagonist	CHRM1, CHRM2	Acetylcholine receptor antagonist
6655	-65.87	cp	BRD-K17110974	aristolochic-acid	Phospholipase inhibitor		Phospholipase inhibitor
6658	-66	cp	BRD-A28970875	puromycin	Protein synthesis inhibitor	NHP2L1, RPL10L, RPL11, RPL13A, RPL15, RPL19, RPL23, RPL23A, RPL26L1, RPL3, RPL37, RPL8, RSL24D1	Protein synthesis inhibitor
6659	-66.02	cp	BRD-K89375097	pirenzepine	Acetylcholine receptor antagonist	CHRM1, CHRM2, CHRM3, CHRM4, CHRM5	Acetylcholine receptor antagonist
6660	-66.03	cp	BRD-K37846922	3,3'-diindolylmethane	CHK inhibitor	AHR, AR, CYP1A2, GUSB, IDO1	CHK inhibitor, Cytochrome P450 activator, Indoleamine 2,3-dioxygenase inhibitor
6664	-66.12	cp	BRD-K63089472	farnesylthioacetic-acid	Inhibitor of methyl esterification of farnesylated proteins		Inhibitor of methyl esterification of farnesylated proteins
6672	-66.46	cp	BRD-K69932463	AZD-8055	MTOR inhibitor	MTOR	MTOR inhibitor
6673	-66.47	cp	BRD-A80213327	NSC-23766	Ras GTPase inhibitor		Ras GTPase inhibitor
6677	-66.8	cp	BRD-K37289225	clozapine	Dopamine receptor antagonist	DRD2, DRD4, ADRA1A, ADRA1B, CHRM1, DRD1, DRD3, HRH1, HRH4, HTR1A, HTR1B, HTR1D, HTR1E, HTR2A, HTR2C, HTR6, HTR7, ADRA1D, ADRA2A, ADRA2B, ADRA2C, CALY, CHRM2, CHRM3, CHRM4, CHRM5, CYP2C19, DRD5, HTR1F, HTR2B, HTR3A, HTR5A	Dopamine receptor antagonist, Serotonin receptor antagonist
6685	-67.21	cp	BRD-A01643550	prednisolone	Glucocorticoid receptor agonist	NR3C1, NR3C2, SERPINA6	Glucocorticoid receptor agonist
6687	-67.33	cp	BRD-K01779529	fluoropyruvate	Pyruvate dehydrogenase kinase inhibitor		Pyruvate dehydrogenase kinase inhibitor
6700	-67.99	cp	BRD-K80348542	cephaeline	Protein synthesis inhibitor	RPS2	Protein synthesis inhibitor
6705	-68.09	cp	BRD-K00603606	ticlopidine	Purinergic receptor antagonist	P2RY12, CYP2B6, CYP2C19	Purinergic receptor antagonist
6707	-68.24	cp	BRD-A77291778	cyclopentolate	Acetylcholine receptor antagonist	CHRM1	Acetylcholine receptor antagonist
6714	-68.55	cp	BRD-K81709173	halcinonide	Glucocorticoid receptor agonist	NR3C1	Glucocorticoid receptor agonist
6715	-68.58	cp	BRD-K20197062	SA-94315	Caspase inhibitor	CASP3	Caspase inhibitor
6716	-68.59	cp	BRD-A95096829	PNU-96415E	Dopamine receptor antagonist		Dopamine receptor antagonist
6721	-68.97	cp	BRD-K33572481	taurodeoxycholic-acid	Bile acid		Bile acid
6722	-68.99	cp	BRD-K30020243	aliskiren	Antihypertensive	REN	Antihypertensive, Peptidase inhibitor, Protease inhibitor, Renin inhibitor
6724	-69.06	cp	BRD-K48692744	NU-1025	PARP inhibitor	PARP1	PARP inhibitor, DNA dependent protein kinase inhibitor
6725	-69.08	cp	BRD-K32755366	reserpic-acid	Norepinephrine transporter inhibitor		Norepinephrine transporter inhibitor
6726	-69.12	cp	BRD-K66876909	linezolid	Bacterial 50S ribosomal subunit inhibitor	MAOA	Bacterial 50S ribosomal subunit inhibitor
6729	-69.19	cp	BRD-K86727142	embelin	HCV inhibitor	XIAP	HCV inhibitor, XIAP inhibitor
6734	-69.51	cp	BRD-A09056319	alfuzosin	Adrenergic receptor antagonist	ADRA1A, ADRA1D, ADRA1B, KCNH2	Adrenergic receptor antagonist
6736	-69.62	cp	BRD-K47983010	BX-795	IKK inhibitor	PDPK1, CDK2, CHEK1, GSK3B, IKBKE, KDR, PDK1, TBK1	IKK inhibitor
6737	-69.71	cp	BRD-A01145011	zebularine	DNA methyltransferase inhibitor	CDA, DNMT1	DNA methyltransferase inhibitor
6752	-70.24	cp	BRD-K52662033	lidocaine	Histamine receptor agonist	SCN5A, EGFR, SCN10A, SCN9A	Histamine receptor agonist
6758	-70.46	cp	BRD-K18619710	digoxigenin	Steroid	ATP1A1	Steroid
6765	-70.75	cp	BRD-K12932420	YM-976	Phosphodiesterase inhibitor	PDE4A, PDE4B, PDE4C, PDE4D, TNF	Phosphodiesterase inhibitor
6772	-71	cp	BRD-K66353228	zoxazolamine	Myorelaxant		Myorelaxant
6773	-71.01	cp	BRD-K52721684	PCO-400	Potassium channel activator	ABCC9, KCNJ8	Potassium channel activator
6775	-71.11	cp	BRD-K26015241	ODQ	Guanylyl cyclase inhibitor	GUCY1A2, GUCY1A3, GUCY1B3	Guanylyl cyclase inhibitor
6777	-71.24	cp	BRD-K91442916	CAM-9-026	Membrane metalloendopeptidase inhibitor		Membrane metalloendopeptidase inhibitor
6780	-71.43	cp	BRD-K82865713	prostaglandin-b2	cAMP inhibitor		cAMP inhibitor
6784	-71.48	cp	BRD-K54256913	MK-1775	WEE1 kinase inhibitor	WEE1	WEE1 kinase inhibitor
6788	-71.67	cp	BRD-K84085265	CG-930	JNK inhibitor	MAPK8	JNK inhibitor
6793	-71.89	cp	BRD-A96882008	L-732138	Tachykinin antagonist	TACR1, TACR2	Tachykinin antagonist
6794	-72	cp	BRD-A37817666	picrotoxin	GABA receptor antagonist	GABRA1, GLRA2, GLRA3, GABRR1, GLRA1, GLRB, HTR3A, HTR3B	GABA receptor antagonist
6796	-72.01	cp	BRD-K52459643	prostaglandin-e1	Prostanoid receptor agonist	PTGER1, PTGER2, CATSPER1, CATSPER2, CATSPER3, CATSPER4, PTGDR, PTGER4, PTGIR	Prostanoid receptor agonist
6797	-72.07	cp	BRD-K57011718	UK-356618	Metalloproteinase inhibitor	MMP3, MMP13, MMP14, MMP2, MMP9	Metalloproteinase inhibitor
6799	-72.25	cp	BRD-K99818283	PIK-90	PI3K inhibitor		PI3K inhibitor
6800	-72.3	cp	BRD-A19736161	ondansetron	Serotonin receptor antagonist	HTR3A, CYP2D6, CYP3A5, HTR1A, HTR1B, HTR3B, HTR4, OPRM1	Serotonin receptor antagonist
6804	-72.44	cp	BRD-K92817986	BJM-CSC-19	MEK inhibitor		MEK inhibitor
6813	-72.87	cp	BRD-K70490179	rimcazole	Sigma receptor antagonist	SIGMAR1	Sigma receptor antagonist
6815	-73	cp	BRD-K61993165	niacin	NAD precursor with lipid lowering effects	HCAR2, HCAR3, ACHE, DGAT2, HCAR1, NNMT, PTGDR, QPRT	NAD precursor with lipid lowering effects, Vitamin B
6821	-73.29	cp	BRD-A84702196	penicillin	Bacterial cell wall synthesis inhibitor		Bacterial cell wall synthesis inhibitor
6825	-73.36	cp	BRD-K59522102	piperine	Monoamine oxidase inhibitor	MAOA, MAOB, TRPV1	Monoamine oxidase inhibitor
6833	-73.69	cp	BRD-A39522003	OMDM-2	FAAH inhibitor	GPR119	FAAH inhibitor
6835	-73.79	cp	BRD-A03359064	ICI-89406	Adrenergic receptor antagonist	ADRB1, ADRB2	Adrenergic receptor antagonist
6839	-74.04	cp	BRD-K05464208	JX-401	p38 MAPK inhibitor	MAPK14	p38 MAPK inhibitor
6841	-74.09	cp	BRD-K57080016	selumetinib	MEK inhibitor	MAP2K1, MAP2K2	MEK inhibitor
6843	-74.14	cp	BRD-K71003802	hippeastrine	Plant alkaloid		Plant alkaloid
6847	-74.24	cp	BRD-K93176058	AC-55649	Retinoid receptor agonist	RARB, RARA	Retinoid receptor agonist
6851	-74.42	cp	BRD-K75532464	FTI-276	Farnesyltransferase inhibitor	FNTA, FNTB	Farnesyltransferase inhibitor
6852	-74.47	cp	BRD-K95992530	Cyclo-[Arg-Gly-Asp-D-Phe-Val]	integrin antagonist	ITGAV, ITGB3	integrin antagonist
6853	-74.52	cp	BRD-K43164539	cholic-acid	Bile acid	CES1, FECH, PLA2G1B, ADH1C, COX4I1, COX5A, COX5B, COX6A2, COX6B1, COX6C, COX7A1, COX7B, COX7C, COX8A, ESRRG, FABP6, GPBAR1, MT-CO1, MT-CO2, MT-CO3	Bile acid
6856	-74.57	cp	BRD-A75769826	SDM25N	Opioid receptor antagonist	OPRD1	Opioid receptor antagonist
6860	-74.76	cp	BRD-K89839824	raltitrexed	Thymidylate synthase inhibitor	TYMS, FPGS	Thymidylate synthase inhibitor
6865	-74.98	cp	BRD-A73368467	fexofenadine	Histamine receptor antagonist	HRH1	Histamine receptor antagonist
6869	-75.45	cp	BRD-K60298136	ITE	Aryl hydrocarbon receptor agonist	AHR	Aryl hydrocarbon receptor agonist
6876	-76.07	cp	BRD-A51393488	noscapine	Bradykinin receptor antagonist	BDKRB2, SIGMAR1	Bradykinin receptor antagonist, Tubulin inhibitor
6877	-76.08	cp	BRD-K82731415	olomoucine	CDK inhibitor	CDK1, CDK2, CDK5, MAPK1	CDK inhibitor
6878	-76.08	cp	BRD-A80641450	FR-139317	Endothelin receptor antagonist	EDNRA	Endothelin receptor antagonist
6890	-76.77	cp	BRD-K00662280	CL-218872	GABA receptor agonist	GABRA1, GABRA2, GABRA3, GABRA5, GABRB2, GABRG2	GABA receptor agonist
6892	-76.85	cp	BRD-K50128260	sildenafil	Phosphodiesterase inhibitor	PDE5A, PDE6G, PDE6H, SLCO1B1, SLCO1B3	Phosphodiesterase inhibitor
6903	-77.18	cp	BRD-K17743125	belinostat	HDAC inhibitor	HDAC1, HDAC2, HDAC3, HDAC4, HDAC5, HDAC6, HDAC7, HDAC8, HDAC9	HDAC inhibitor
6907	-77.37	cp	BRD-K80738081	resveratrol	Cytochrome P450 inhibitor	PTGS1, PTGS2, SIRT1, APOA1, BACE1, CSNK2A1, MAOA, NQO2, SCN5A, TXNRD1, TXNRD2, XDH	Cytochrome P450 inhibitor, SIRT activator
6913	-77.71	cp	BRD-K37792168	denbufylline	Phosphodiesterase inhibitor	PDE4A, PDE4B, PDE4D	Phosphodiesterase inhibitor
6920	-78.05	cp	BRD-K73290745	ICI-199441	Opioid receptor agonist	OPRK1, CYP2D6, OPRD1, OPRM1, UTS2R	Opioid receptor agonist
6923	-78.16	cp	BRD-A58157837	butabindide	Tripeptidyl peptidase inhibitor	TPP2	Tripeptidyl peptidase inhibitor
6924	-78.4	cp	BRD-A52172093	VU-0413807-2	Calcium channel blocker	CACNA1G, CACNA1H, CACNA1I	Calcium channel blocker
6929	-78.51	cp	BRD-K14965640	ibuprofen	Cyclooxygenase inhibitor	PTGS2, PTGS1, ASIC1, BCL2, CFTR, CYP2C8, FABP2, PLAT, PPARG, SLC5A8, THBD	Cyclooxygenase inhibitor
6931	-78.54	cp	BRD-K18909381	CGS-12066B	Serotonin receptor agonist	HTR1B, HTR1A, HTR1D, HTR2A, HTR2B, HTR2C	Serotonin receptor agonist
6932	-78.66	cp	BRD-A45889380	mepacrine	Cytokine production inhibitor	TP53, AKT1, MTOR, NFKB1, PLA2G1B, PLA2G2A, PLA2G2D, PLA2G4A, PLA2G6, PLCL1	Cytokine production inhibitor, NFkB pathway inhibitor, TP53 activator
6933	-78.75	cp	BRD-K51575138	TPCA-1	IKK inhibitor	IKBKB	IKK inhibitor
6934	-78.77	cp	BRD-K47631482	bromhexine	Mucolytic agent		Mucolytic agent
6939	-78.89	cp	BRD-K59331372	SB-366791	TRPV antagonist	TRPV1	TRPV antagonist
6941	-78.9	cp	BRD-A95513702	androsta-1,4-dien-3,17-dione	Aromatase inhibitor	CYP19A1	Aromatase inhibitor
6945	-79.37	cp	BRD-K65285700	BRD-K65285700	Cannabinoid receptor agonist	CNR2	Cannabinoid receptor agonist
6950	-79.65	cp	BRD-K05804044	AZ-628	RAF inhibitor	BRAF, RAF1	RAF inhibitor
6954	-79.91	cp	BRD-A29731977	17-hydroxyprogesterone-caproate	progesterone receptor agonist	CYP1A2, CYP2B6, CYP3A5, PGR	progesterone receptor agonist
6955	-79.92	cp	BRD-K41410256	balsalazide	Cyclooxygenase inhibitor	PTGS1, PTGS2, ALOX5, PPARG	Cyclooxygenase inhibitor
6958	-80.2	cp	BRD-A17065207	brefeldin-a	Protein synthesis inhibitor	ARF1, ARFGEF1, ARFGEF2, CYTH2, GBF1, SAR1A	Protein synthesis inhibitor, Brefeldin A inhibited guanine nucleotide exchange protein inhibitor, Golgi-specific brefeldin A-resistance guanine nucleotide exchange factor inhibitor
6966	-80.45	cp	BRD-A06726973	dibutyrylcyclic-gmp	cGMP analog		cGMP analog
6970	-80.57	cp	BRD-K92428232	GSK-461364	PLK inhibitor	PLK1	PLK inhibitor
6972	-80.62	cp	BRD-A62184259	cycloheximide	Protein synthesis inhibitor	GSK3B, RPL3	Protein synthesis inhibitor
6977	-80.76	cp	BRD-A03816571	CP-55940	Cannabinoid receptor agonist	CNR1, CNR2, CXCR4, GPR55	Cannabinoid receptor agonist
6980	-80.89	cp	BRD-K01436366	XMD-1150	Leucine rich repeat kinase inhibitor	LRRK2	Leucine rich repeat kinase inhibitor
6981	-80.93	cp	BRD-K09859624	methantheline	Acetylcholine receptor antagonist	CHRM1, HRH2	Acetylcholine receptor antagonist
6985	-81.19	cp	BRD-K67277431	picotamide	Thromboxane receptor antagonist	TBXA2R, TBXAS1	Thromboxane receptor antagonist, Thromboxane synthase inhibitor
6987	-81.24	cp	BRD-K87024524	phenelzine	Monoamine oxidase inhibitor	MAOB, AOC3, MAOA, ABAT, GAD2, GPT, GPT2, SLC6A2, SLC6A3, SLC6A4	Monoamine oxidase inhibitor
6988	-81.26	cp	BRD-K05104363	PD-184352	MEK inhibitor	MAP2K1, MAP2K2, MAP3K1, MAP3K2	MEK inhibitor
6990	-81.37	cp	BRD-K97509413	coumestrol	Estrogen receptor agonist	ESR1, ESR2	Estrogen receptor agonist
6994	-81.59	cp	BRD-K85013741	auraptene	Nitric oxide production inhibitor	MAOB	Nitric oxide production inhibitor
6998	-81.68	cp	BRD-K64935403	ebelactone-b	Lipase inhibitor	PNLIP	Lipase inhibitor
7001	-81.84	cp	BRD-A40639672	ketorolac	Cyclooxygenase inhibitor	PTGS1, PTGS2	Cyclooxygenase inhibitor
7003	-82	cp	BRD-K46018455	bezafibrate	PPAR receptor agonist	PPARA, PPARD, PPARG, HSD11B1, LPL	PPAR receptor agonist
7006	-82.17	cp	BRD-K74913225	brinzolamide	Carbonic anhydrase inhibitor	CA2, CA1, CA7, CA12, CA14, CA4, CA5A, CYP2B6, CYP2C8	Carbonic anhydrase inhibitor
7007	-82.27	cp	BRD-K69840642	ISOX	HDAC inhibitor	HDAC6	HDAC inhibitor
7014	-82.41	cp	BRD-K63533170	AM-630	Cannabinoid receptor antagonist	CNR2, CNR1	Cannabinoid receptor antagonist
7017	-82.45	cp	BRD-K50388907	fenofibrate	PPAR receptor agonist	PPARA, APOA1, CYP2C19, CYP2C8, MMP25	PPAR receptor agonist
7020	-82.72	cp	BRD-K60219430	serdemetan	MDM inhibitor	MDM2	MDM inhibitor
7021	-82.74	cp	BRD-K84996949	sinensetin	Cyclooxygenase inhibitor		Cyclooxygenase inhibitor
7025	-82.9	cp	BRD-K41713976	E-4031	Potassium channel blocker	KCNH2, KCNH1	Potassium channel blocker
7030	-83.07	cp	BRD-K17823458	danoprevir	HCV inhibitor		HCV inhibitor
7031	-83.24	cp	BRD-K64800655	PHA-793887	CDK inhibitor	CDK1, CDK2, CDK4, CDK5, CCND1, CCNE1, CDK7, CDK9	CDK inhibitor
7036	-83.38	cp	BRD-K93095519	SJ-172550	MDM inhibitor	MDM4	MDM inhibitor
7037	-83.49	cp	BRD-A11007541	BCI-hydrochloride	Protein phosphatase inhibitor	DUSP1, DUSP6	Protein phosphatase inhibitor
7038	-83.49	cp	BRD-K50387473	XMD-892	MAP kinase inhibitor	MAPK7, DCLK2, LRRK2, PLK4, TNK1	MAP kinase inhibitor
7039	-83.66	cp	BRD-K01095011	finasteride	5-alpha reductase inhibitor	SRD5A2, SRD5A1, AKR1D1, AR	5-alpha reductase inhibitor
7041	-83.74	cp	BRD-K67013324	luzindole	Melatonin receptor antagonist	MTNR1B, MTNR1A	Melatonin receptor antagonist
7049	-84.29	cp	BRD-K53737926	amitriptyline	Norepinephrine inhibitor	CHRM1, CHRM2, CHRM3, CHRM4, CHRM5, HRH1, HTR6, SLC6A2, SLC6A4, ADRA1A, ADRA1B, ADRA1D, ADRA2A, ADRB1, ADRB2, ADRB3, HRH2, HRH4, HTR1A, HTR1B, HTR1D, HTR2A, HTR2C, HTR7, KCNA1, KCND2, KCND3, KCNQ2, KCNQ3, NTRK1, NTRK2, OPRD1, OPRK1, OPRM1, SIGMAR1	Norepinephrine inhibitor, Norepinephrine reuptake inhibitor, Serotonin receptor antagonist, Serotonin reuptake inhibitor
7052	-84.43	cp	BRD-A96897502	U-74389F	Lipid peroxidase inhibitor		Lipid peroxidase inhibitor
7056	-84.78	cp	BRD-K91370081	anisomycin	DNA synthesis inhibitor	NHP2L1, RPL10L, RPL11, RPL13A, RPL15, RPL19, RPL23, RPL23A, RPL26L1, RPL3, RPL37, RPL8, RSL24D1	DNA synthesis inhibitor
7059	-84.93	cp	BRD-A26711594	nicardipine	Calcium channel blocker	CACNA1C, ADORA3, ADRA1A, ADRA1B, ADRA1D, CACNA1D, CACNA2D1, CACNB2, CALM1, CHRM1, CHRM2, CHRM3, CHRM4, CHRM5, PDE1A, PDE1B	Calcium channel blocker
7061	-85.03	cp	BRD-K00206590	P-1075	ATP channel activator	KCNJ8	ATP channel activator, Potassium channel activator
7064	-85.14	cp	BRD-K23335153	AMN-082	Glutamate receptor modulator	GRM7	Glutamate receptor modulator, Glutamate receptor positive allosteric modulator
7066	-85.22	cp	BRD-K77171813	proxyfan	Histamine receptor modulator	HRH3	Histamine receptor modulator
7068	-85.27	cp	BRD-A50311610	meclozine	CAR agonist	NR1I3, HRH1	CAR agonist
7077	-85.44	cp	BRD-K68191783	ALW-II-38-3	Ephrin inhibitor	DDR1, EPHA2, EPHA4, EPHB2, EPHB4, EPHB6	Ephrin inhibitor
7079	-85.49	cp	BRD-K86595100	chlordiazepoxide	Benzodiazepine receptor agonist	GABRA1, GABRA2, GABRA3, GABRA4, GABRA5, GABRA6, GABRB1, GABRB2, GABRB3, GABRD, GABRE, GABRG1, GABRG2, GABRG3, GABRP, GABRQ	Benzodiazepine receptor agonist
7080	-85.53	cp	BRD-A29082194	gitoxigenin	ATPase inhibitor	ATP1A1	ATPase inhibitor
7082	-85.72	cp	BRD-K01902415	pirinixic-acid	PPAR receptor agonist	PPARA	PPAR receptor agonist
7086	-85.95	cp	BRD-K23192422	lestaurtinib	FLT3 inhibitor	FLT3, NTRK1, JAK2, NTRK2, NTRK3	FLT3 inhibitor, Growth factor receptor inhibitor, JAK inhibitor
7099	-86.59	cp	BRD-K13032584	procarbazine	Monoamine oxidase inhibitor		Monoamine oxidase inhibitor
7104	-86.73	cp	BRD-K65503129	HSP90-inhibitor	HSP inhibitor	HSP90AA1, HSP90AB1	HSP inhibitor
7105	-86.74	cp	BRD-A54029483	IRL-2500	Endothelin receptor antagonist	EDNRB	Endothelin receptor antagonist
7106	-86.74	cp	BRD-K67017579	cilostazol	Phosphodiesterase inhibitor	PDE3A, CYP2C19, CYP3A5, PDE3B	Phosphodiesterase inhibitor
7110	-86.84	cp	BRD-K92093830	doxorubicin	Topoisomerase inhibitor	TOP2A	Topoisomerase inhibitor
7111	-86.86	cp	BRD-K18742343	H-8	PKA inhibitor	PKIA, PRKACA	PKA inhibitor
7120	-87.39	cp	BRD-K81272440	dantrolene	Calcium channel blocker	RYR1, RYR3	Calcium channel blocker
7124	-87.6	cp	BRD-K68558722	deracoxib	Cyclooxygenase inhibitor	PTGS2	Cyclooxygenase inhibitor
7125	-87.61	cp	BRD-K11696279	BU-239	Imidazoline receptor agonist		Imidazoline receptor agonist, Imidazoline receptor ligand
7127	-87.65	cp	BRD-A35338386	NECA	Adenosine receptor agonist	ADORA1, ADORA2A, ADORA2B, ADORA3, HSP90B1	Adenosine receptor agonist
7129	-87.86	cp	BRD-A92826379	lupanine	Sodium channel blocker	INS	Sodium channel blocker
7132	-88.2	cp	BRD-A35623999	CGP-37157	L-type calcium channel blocker	SLC8A1	L-type calcium channel blocker, Mitochondrial Na+/Ca2+ exchanger antagonist, Sodium/calcium exchange inhibitor
7134	-88.31	cp	BRD-K97810537	beclometasone	Glucocorticoid receptor agonist	NR3C1, CYP3A5, GPR97, SERPINA6	Glucocorticoid receptor agonist, Immunosuppressant
7139	-88.6	cp	BRD-K34154330	tracazolate	GABA receptor modulator	GABRA1	GABA receptor modulator
7142	-88.67	cp	BRD-K10870738	CDC	Lipoxygenase inhibitor	ALOX12, ALOX5	Lipoxygenase inhibitor
7143	-88.76	cp	BRD-K30697463	desoximetasone	Glucocorticoid receptor agonist	NR3C1, PLA2G1B	Glucocorticoid receptor agonist
7148	-89.01	cp	BRD-K02950022	BMS-299897	Gamma secretase inhibitor		Gamma secretase inhibitor
7150	-89.09	cp	BRD-K64052750	gefitinib	EGFR inhibitor	EGFR, CYP2C19	EGFR inhibitor
7155	-89.35	cp	BRD-K48722833	iloperidone	Dopamine receptor antagonist	DRD2, HTR2A, HTR1A, HTR6, HTR7, ADRA1A, ADRA2C, DRD1, DRD3, DRD4, HRH1	Dopamine receptor antagonist, Serotonin receptor antagonist
7160	-89.7	cp	BRD-K92726801	hydrastinine	Haemostatic agent		Haemostatic agent
7161	-89.76	cp	BRD-A14985772	ascorbyl-palmitate	antioxidant		antioxidant
7162	-89.79	cp	BRD-A16665823	butoconazole	Bacterial cell wall synthesis inhibitor		Bacterial cell wall synthesis inhibitor
7164	-89.88	cp	BRD-K90789829	nefazodone	Adrenergic inhibitor	HTR2A, SLC6A4, HTR2C, SLC6A2, ADRA1A, ADRA1B, ADRA2A, CYP3A4, CYP3A5, CYP3A7, HTR1A, SLC6A3	Adrenergic inhibitor, Norepinephrine reuptake inhibitor, Serotonin receptor antagonist, Serotonin reuptake inhibitor
7165	-89.89	cp	BRD-K76568384	PHTPP	Estrogen receptor antagonist	ESR2	Estrogen receptor antagonist
7168	-90.04	cp	BRD-K82688027	RG-13022	PDGFR receptor inhibitor	EGFR, PDGFRA, PDGFRB	PDGFR receptor inhibitor
7173	-90.29	cp	BRD-K15715913	fluperlapine	Serotonin receptor antagonist	DRD2, HTR2A, HTR6, HTR7	Serotonin receptor antagonist
7175	-90.34	cp	BRD-K94379058	BML-190	Cannabinoid receptor inverse agonist	CNR2	Cannabinoid receptor inverse agonist
7181	-90.59	cp	BRD-K26160755	RS-45041-190	Imidazoline receptor agonist		Imidazoline receptor agonist
7182	-90.64	cp	BRD-K80527266	triacsin-c	Adrenergic receptor antagonist	ACSL1	Adrenergic receptor antagonist
7184	-90.65	cp	BRD-K37080523	isoreserpine	Vesicular monoamine transporter inhibitor	SLC18A2, SLC18A1, SIAH1	Vesicular monoamine transporter inhibitor
7187	-90.76	cp	BRD-K61341215	vecuronium	Acetylcholine receptor antagonist	CHRNA2	Acetylcholine receptor antagonist
7188	-90.82	cp	BRD-K24859147	KIN001-242	Protein kinase inhibitor	RPS6KA3	Protein kinase inhibitor
7189	-90.86	cp	BRD-K97158071	droperidol	Dopamine receptor antagonist	DRD2, ADRA1A	Dopamine receptor antagonist
7190	-90.9	cp	BRD-K36965586	m-chlorophenylbiguanide	Serotonin receptor agonist	HTR3A, HTR3B	Serotonin receptor agonist
7191	-90.93	cp	BRD-K87990216	piretanide	Glucocorticoid receptor agonist	SLC12A1, SLC12A2	Glucocorticoid receptor agonist
7193	-90.98	cp	BRD-K25875056	SC-9	Protein tyrosine kinase activator		Protein tyrosine kinase activator
7197	-91.08	cp	BRD-K92984783	melperone	Serotonin receptor antagonist	DRD2, HTR1A, HTR2A	Serotonin receptor antagonist, Dopamine receptor antagonist
7200	-91.2	cp	BRD-K63165456	norcyclobenzaprine	Adrenergic receptor agonist	HTR2A	Adrenergic receptor agonist, Serotonin receptor antagonist
7201	-91.28	cp	BRD-U86922168	QL-XII-47	BTK inhibitor	BMX, BTK	BTK inhibitor, Cytoplasmic tyrosine protein kinase BMX inhibitor
7209	-91.73	cp	BRD-K46317332	proadifen	Nitric oxide synthase inhibitor	NOS1	Nitric oxide synthase inhibitor
7212	-92.01	cp	BRD-K28029915	dolasetron	Serotonin receptor antagonist	HTR3A	Serotonin receptor antagonist
7216	-92.07	cp	BRD-K50720187	flupirtine	Glutamate receptor antagonist	KCNQ2, ADRA2A, KCNQ1, KCNQ3	Glutamate receptor antagonist
7218	-92.28	cp	BRD-K23913458	coumarin	Vitamin K antagonist	CA1, CA12, CA14, CA2, CA4, CA6, CA9, CYP2A6	Vitamin K antagonist
7220	-92.4	cp	BRD-K70301876	escitalopram	Selective serotonin reuptake inhibitor (SSRI)	SLC6A4, ADRA1A, CHRM1, CYP2C19, HRH1, SLC6A2, SLC6A3	Selective serotonin reuptake inhibitor (SSRI)
7222	-92.52	cp	BRD-K95921201	reserpine	Vesicular monoamine transporter inhibitor	SLC18A2, SLC18A1	Vesicular monoamine transporter inhibitor
7225	-92.63	cp	BRD-K67578145	GDC-0879	RAF inhibitor	BRAF	RAF inhibitor
7229	-92.81	cp	BRD-A79314293	cephalosporanic-acid	Bacterial cell wall synthesis inhibitor		Bacterial cell wall synthesis inhibitor
7234	-93.02	cp	BRD-K08806317	timolol	Adrenergic receptor antagonist	ADRB2, ADRB1	Adrenergic receptor antagonist
7235	-93.03	cp	BRD-U88459701	atorvastatin	HMGCR inhibitor	HMGCR, DPP4, AHR, CYP3A5, FASLG	HMGCR inhibitor
7237	-93.06	cp	BRD-K95851186	CGP-13501	GABA receptor modulator	GABBR1	GABA receptor modulator
7239	-93.08	cp	BRD-A50684349	fenoldopam	Dopamine receptor agonist	DRD1, ADRA1A, ADRA1B, ADRA1D, ADRA2A, ADRA2B, ADRA2C, DRD4, DRD5	Dopamine receptor agonist
7241	-93.14	cp	BRD-A97739905	ketoprofen	Cyclooxygenase inhibitor	PTGS2, PTGS1, CXCR1, SLC5A8	Cyclooxygenase inhibitor
7245	-93.28	cp	BRD-K30570479	VU-0400195-3	Glutamate receptor modulator	GRM4	Glutamate receptor modulator
7246	-93.33	cp	BRD-K18787491	U-0126	MEK inhibitor	AKT1, CHEK1, GSK3B, JAK2, LCK, MAP2K1, MAP2K2, MAP2K7, MAPK1, MAPK11, MAPK12, MAPK14, MAPK8, PRKCA, RAF1, ROCK1, RPS6KB1, SGK1	MEK inhibitor
7247	-93.37	cp	BRD-K00337317	NU-7441	DNA dependent protein kinase inhibitor	PRKDC, ABCB1	DNA dependent protein kinase inhibitor, P-glycoprotein inhibitor
7256	-93.66	cp	BRD-K85242180	beta-CCP	Indoleamine 2,3-dioxygenase inhibitor	GABRA1, GABRG2, IDO1	Indoleamine 2,3-dioxygenase inhibitor
7257	-93.7	cp	BRD-K69763916	LY-341495	Glutamate receptor antagonist	GRM2, GRM3	Glutamate receptor antagonist
7261	-93.72	cp	BRD-K56957086	dacinostat	HDAC inhibitor	HDAC1, HDAC2, HDAC3, HDAC4, HDAC5, HDAC6, HDAC7, HDAC8, HDAC9	HDAC inhibitor
7264	-93.81	cp	BRD-K75181824	acetyl-geranygeranyl-cysteine	Inhibitor of methyl esterification of geranylgeranylated proteins		Inhibitor of methyl esterification of geranylgeranylated proteins
7272	-94.01	cp	BRD-A96485169	EBPC	Aldose reductase inhibitor	AKR1B1	Aldose reductase inhibitor
7273	-94.01	cp	BRD-A43882281	pinacidil	ATP channel activator	ABCC9, KCNJ8	ATP channel activator, Potassium channel activator
7282	-94.27	cp	BRD-A98702003	carbenoxolone	11-beta-HSD1 inhibitor	HSD11B1, GJA1, GJA10, GJA3, GJA4, GJA5, GJA8, GJA9, GJB1, GJB2, GJB3, GJB4, GJB5, GJB6, GJB7, GJC1, GJC2, GJC3, GJD2, GJD3, GJD4, GJE1, PANX1, PANX2, PANX3	11-beta-HSD1 inhibitor
7306	-95.14	cp	BRD-K94689771	pinocembrin	CYP1B1 inhibitor	AR, CYP1B1, SRD5A1, SRD5A2	CYP1B1 inhibitor
7314	-95.46	cp	BRD-K62736196	guanabenz	-666	ADRA2A, ADRA2B, ADRA2C	-666
7315	-95.56	cp	BRD-K84266862	BRL-50481	Phosphodiesterase inhibitor	PDE7A, PDE7B	Phosphodiesterase inhibitor
7323	-95.89	cp	BRD-K03981224	ethisterone	Progestogen hormone	TYR	Progestogen hormone
7324	-95.91	cp	BRD-K49890030	gavestinel	Glutamate receptor antagonist	GLRB	Glutamate receptor antagonist
7330	-96.21	cp	BRD-A74500471	ethambutol	Bacterial cell wall synthesis inhibitor		Bacterial cell wall synthesis inhibitor
7335	-96.33	cp	BRD-A16444946	acarbose	Glucosidase inhibitor	GAA, MGAM, AMY2A, SI	Glucosidase inhibitor
7337	-96.58	cp	BRD-K52172416	anastrozole	Aromatase inhibitor	CYP19A1	Aromatase inhibitor
7340	-96.67	cp	BRD-K31792052	pifithrin	Interleukin receptor antagonist		Interleukin receptor antagonist
7341	-96.73	cp	BRD-A64977602	mirtazapine	Adrenergic receptor antagonist	ADRA2A, HTR2A, HTR2C, ADRA2C, HTR3A, ADRA1A, ADRA1B, ADRA1D, ADRA2B, ADRB1, ADRB2, DRD1, DRD2, DRD3, DRD5, HRH1, HRH3, HTR2B, HTR7, OPRK1, SLC6A2, SLC6A3, SLC6A4	Adrenergic receptor antagonist, Serotonin receptor antagonist
7342	-96.75	cp	BRD-A65671304	candesartan	Angiotensin receptor antagonist	AGTR1, AGTR2	Angiotensin receptor antagonist
7343	-96.77	cp	BRD-K35430135	SR-59230A	Adrenergic receptor antagonist	ADRB3, ADRB1, ADRB2	Adrenergic receptor antagonist
7351	-97.07	cp	BRD-A50928468	norgestrel	Progesterone receptor agonist	CYP2E1, PGR	Progesterone receptor agonist
7355	-97.11	cp	BRD-K20986251	lithocholic-acid	FXR antagonist	NR1I2, VDR, GPBAR1, MDM2, MDM4, NR1H4, PTPN1	FXR antagonist, MDM inhibitor, PXR ligand, Tyrosine phosphatase inhibitor, Vitamin D receptor agonist, Vitamin D receptor ligand
7359	-97.19	cp	BRD-K75089421	procainamide	Sodium channel blocker	SCN5A, DNMT1	Sodium channel blocker
7360	-97.22	cp	BRD-K03642198	AY-9944	Hedgehog pathway modulator		Hedgehog pathway modulator
7366	-97.36	cp	BRD-A66435872	HTMT	Histamine receptor agonist	HRH4	Histamine receptor agonist
7371	-97.59	cp	BRD-K21565985	xylazine	Adrenergic receptor agonist	ADRA2A, ADRA2B, ADRA2C	Adrenergic receptor agonist
7373	-97.62	cp	BRD-A17428743	BW-723C86	Serotonin receptor agonist	HTR2B, HTR2A, HTR2C	Serotonin receptor agonist
7379	-97.77	cp	BRD-K11399644	phenformin	AMPK activator	KCNJ8, PRKAA1	AMPK activator
7388	-97.98	cp	BRD-K95202259	ML-3163	p38 MAPK inhibitor	CYP2D6, CYP3A4, MAPK11, MAPK12, MAPK14	p38 MAPK inhibitor
7390	-98.04	cp	BRD-A41833852	naloxone	Opioid receptor antagonist	OPRM1, OPRK1, OPRD1, CREB1, ESR1, TLR4	Opioid receptor antagonist
7397	-98.24	cp	BRD-K54142781	cirazoline	Adrenergic receptor agonist	ADRA1A	Adrenergic receptor agonist
7398	-98.26	cp	BRD-K28143534	cyproheptadine	Histamine receptor antagonist	HRH1, ADRA1A, ADRA1B, ADRA1D, CHRM1, CHRM2, CHRM3, HTR2A, HTR2B, HTR2C, HTR6, HTR7	Histamine receptor antagonist
7401	-98.3	cp	BRD-K65639003	icariin	Phosphodiesterase inhibitor	NMUR2, PDE5A, SORD	Phosphodiesterase inhibitor
7405	-98.45	cp	BRD-K01192156	tyrphostin-AG-112	Protein tyrosine kinase inhibitor	EGFR	Protein tyrosine kinase inhibitor
7425	-99.01	cp	BRD-K50398167	meclofenamic-acid	Cyclooxygenase inhibitor	PTGS1, PTGS2, ALOX5, CNR1, KCNQ2, KCNQ3	Cyclooxygenase inhibitor, Prostanoid receptor antagonist
7438	-99.25	cp	BRD-K74236984	UNC-0321	Histone lysine methyltransferase inhibitor	EHMT2	Histone lysine methyltransferase inhibitor
7442	-99.33	cp	BRD-K08206212	entecavir	Reverse transcriptase inhibitor		Reverse transcriptase inhibitor, DNA replication inhibitor
7444	-99.36	cp	BRD-K08998509	fananserin	Dopamine receptor antagonist	HTR2A, DRD4	Dopamine receptor antagonist, Serotonin receptor antagonist
7446	-99.62	cp	BRD-K40530731	hyoscyamine	Acetylcholine receptor antagonist	CHRM1, CHRM2, CHRM3, CHRM4	Acetylcholine receptor antagonist
7448	-99.76	cp	BRD-K28183345	proguanil	Dihydrofolate reductase inhibitor	CYP2C19, DHFR	Dihydrofolate reductase inhibitor
